# Supplementary material for: De novo deletions and duplications of 17q25.3 cause susceptibility to cardiovascular malformations
Source: Orphanet J Rare Dis. 2015 Jun 14;10:75. doi: 10.1186/s13023-015-0291-0 (PMC4472615; doi:10.1186/s13023-015-0291-0)
Supplement: Additional file 1: Table S1. — List of 251 genes linked to cardiac phenotype. [file 13023_2015_291_MOESM1_ESM.xls]

## Sheet: Training Genes
Gene	Annotated_OMIM Entries	Annotated_OMIM_IDs	Annotated_OMIM_Inheritance_Information	Annotated_MPO_Phenotypes
ABCC6	Arterial calcification, generalized, of infancy, 2; Pseudoxanthoma elasticum; Pseudoxanthoma elasticum, forme fruste	177850; 264800; 614473	Autosomal dominant inheritance; Autosomal recessive inheritance	cardiovascular system phenotype; homeostasis/metabolism phenotype; integument phenotype; other phenotype; renal/urinary system phenotype; vision/eye phenotype
ABCC9	Atrial fibrillation, familial, 12; Cardiomyopathy, dilated, 1O; Hypertrichotic osteochondrodysplasia	239850; 608569; 614050	Autosomal dominant inheritance	cardiovascular system phenotype; growth/size phenotype; homeostasis/metabolism phenotype; mortality/aging; muscle phenotype
ACTB	Baraitser-Winter syndrome 1; Dystonia, juvenile-onset	243310; 607371	Autosomal dominant inheritance; Autosomal recessive inheritance	adipose tissue phenotype; behavior/neurological phenotype; cardiovascular system phenotype; embryogenesis phenotype; endocrine/exocrine gland phenotype; growth/size phenotype; hearing/vestibular/ear phenotype; homeostasis/metabolism phenotype; liver/biliary system phenotype; mortality/aging; muscle phenotype; nervous system phenotype; no phenotypic analysis; normal phenotype; reproductive system …
ACTC1	Atrial septal defect 5; Cardiomyopathy, dilated, 1R; Cardiomyopathy, familial hypertrophic, 11; Left ventricular noncompaction 4	612098; 612794; 613424	Autosomal dominant inheritance	cardiovascular system phenotype; cellular phenotype; growth/size phenotype; homeostasis/metabolism phenotype; mortality/aging; muscle phenotype; normal phenotype
ACVR2B	Heterotaxy, visceral, 4, autosomal	613751	Autosomal dominant inheritance	cardiovascular system phenotype; cellular phenotype; embryogenesis phenotype; growth/size phenotype; hematopoietic system phenotype; homeostasis/metabolism phenotype; immune system phenotype; liver/biliary system phenotype; mortality/aging; muscle phenotype; renal/urinary system phenotype; respiratory system phenotype; skeleton phenotype
ADAM17	Inflammatory skin and bowel disease, neonatal	614328	Autosomal recessive inheritance	cardiovascular system phenotype; cellular phenotype; digestive/alimentary phenotype; embryogenesis phenotype; endocrine/exocrine gland phenotype; growth/size phenotype; hematopoietic system phenotype; homeostasis/metabolism phenotype; immune system phenotype; integument phenotype; limbs/digits/tail phenotype; mortality/aging; muscle phenotype; nervous system phenotype; normal phenotype; pigmentat…
ADAMTS10	Weill-Marchesani syndrome 1, recessive	277600	Autosomal recessive inheritance	N/A
ADAMTSL2	Geleophysic dysplasia 1	231050	Autosomal recessive inheritance	N/A
ADK	Hypermethioninemia due to adenosine kinase deficiency	614300	Autosomal recessive inheritance	growth/size phenotype; homeostasis/metabolism phenotype; liver/biliary system phenotype; mortality/aging; respiratory system phenotype; vision/eye phenotype
AK7	N/A	N/A	N/A	craniofacial phenotype; growth/size phenotype; immune system phenotype; mortality/aging; nervous system phenotype; renal/urinary system phenotype; reproductive system phenotype; respiratory system phenotype
AKT3	Megalencephaly-polymicrogyria-polydactyly-hydrocephalus syndrome 2	615937		behavior/neurological phenotype; cellular phenotype; endocrine/exocrine gland phenotype; growth/size phenotype; hematopoietic system phenotype; homeostasis/metabolism phenotype; immune system phenotype; mortality/aging; nervous system phenotype; normal phenotype; reproductive system phenotype; tumorigenesis
ALX3	Frontonasal dysplasia 1	136760		behavior/neurological phenotype; craniofacial phenotype; digestive/alimentary phenotype; growth/size phenotype; limbs/digits/tail phenotype; mortality/aging; normal phenotype; respiratory system phenotype; skeleton phenotype; vision/eye phenotype
AMER1	Osteopathia striata with cranial sclerosis	300373	X-linked dominant inheritance	adipose tissue phenotype; cardiovascular system phenotype; cellular phenotype; craniofacial phenotype; embryogenesis phenotype; growth/size phenotype; hematopoietic system phenotype; homeostasis/metabolism phenotype; immune system phenotype; limbs/digits/tail phenotype; mortality/aging; renal/urinary system phenotype; skeleton phenotype
ANKS6	Nephronophthisis 16	615382	Autosomal recessive inheritance	N/A
ARHGAP31	Adams-Oliver syndrome 1	100300	Autosomal dominant inheritance; Autosomal recessive inheritance	N/A
ARL6	{Bardet-Biedl syndrome 1, modifier of}; Bardet-Biedl syndrome 3; Retinitis pigmentosa 55	613575	Autosomal recessive inheritance	adipose tissue phenotype; behavior/neurological phenotype; cardiovascular system phenotype; cellular phenotype; craniofacial phenotype; growth/size phenotype; nervous system phenotype; reproductive system phenotype; skeleton phenotype; vision/eye phenotype
ASXL1	Bohring-Opitz syndrome; Myelodysplastic syndrome, somatic	605039; 614286	Autosomal dominant inheritance; Autosomal recessive inheritance	cellular phenotype; hematopoietic system phenotype; immune system phenotype; mortality/aging; skeleton phenotype; vision/eye phenotype
ATRX	Alpha-thalassemia myelodysplasia syndrome, somatic; Alpha-thalassemia/mental retardation syndrome; Mental retardation-hypotonic facies syndrome, X-linked	300448; 301040; 309580	X-linked dominant inheritance; X-linked recessive inheritance	behavior/neurological phenotype; cardiovascular system phenotype; cellular phenotype; embryogenesis phenotype; growth/size phenotype; homeostasis/metabolism phenotype; mortality/aging; nervous system phenotype; reproductive system phenotype; vision/eye phenotype
B3GALT6	Ehlers-Danlos syndrome, progeroid type, 2; Spondyloepimetaphyseal dysplasia with joint laxity, type 1, with or without fractures	271640; 615349	Autosomal recessive inheritance	N/A
B3GALTL	Peters-plus syndrome	261540	Autosomal recessive inheritance	N/A
B3GAT3	Multiple joint dislocations, short stature, craniofacial dysmorphism, and congenital heart defects	245600	Autosomal recessive inheritance	N/A
BBS1	Bardet-Biedl syndrome 1		N/A	adipose tissue phenotype; behavior/neurological phenotype; cardiovascular system phenotype; craniofacial phenotype; growth/size phenotype; hearing/vestibular/ear phenotype; homeostasis/metabolism phenotype; limbs/digits/tail phenotype; mortality/aging; nervous system phenotype; renal/urinary system phenotype; reproductive system phenotype; respiratory system phenotype; taste/olfaction phenotype; …
BBS10	Bardet-Biedl syndrome 10		N/A	N/A
BBS12	Bardet-Biedl syndrome 12		N/A	adipose tissue phenotype; behavior/neurological phenotype; growth/size phenotype; homeostasis/metabolism phenotype; immune system phenotype; nervous system phenotype; renal/urinary system phenotype; skeleton phenotype; vision/eye phenotype
BBS2	Bardet-Biedl syndrome 2		N/A	adipose tissue phenotype; behavior/neurological phenotype; digestive/alimentary phenotype; endocrine/exocrine gland phenotype; growth/size phenotype; integument phenotype; limbs/digits/tail phenotype; liver/biliary system phenotype; nervous system phenotype; normal phenotype; renal/urinary system phenotype; reproductive system phenotype; taste/olfaction phenotype; vision/eye phenotype
BBS4	Bardet-Biedl syndrome 4		N/A	adipose tissue phenotype; behavior/neurological phenotype; cardiovascular system phenotype; craniofacial phenotype; digestive/alimentary phenotype; embryogenesis phenotype; endocrine/exocrine gland phenotype; growth/size phenotype; hearing/vestibular/ear phenotype; homeostasis/metabolism phenotype; immune system phenotype; integument phenotype; liver/biliary system phenotype; mortality/aging; ner…
BBS5	Bardet-Biedl syndrome 5		N/A	N/A
BBS7	Bardet-Biedl syndrome 7		N/A	cardiovascular system phenotype; craniofacial phenotype; digestive/alimentary phenotype; embryogenesis phenotype; homeostasis/metabolism phenotype; limbs/digits/tail phenotype; mortality/aging; nervous system phenotype; vision/eye phenotype
BBS9	Bardet-Biedl syndrome 9		N/A	N/A
BCL9L	N/A	N/A	N/A	muscle phenotype
BCOR	Microphthalmia, syndromic 2	300166	X-linked dominant inheritance	cardiovascular system phenotype; craniofacial phenotype; embryogenesis phenotype; mortality/aging; nervous system phenotype
BMP2	{HFE hemochromatosis, modifier of}; Brachydactyly, type A2	112600	Autosomal dominant inheritance	cardiovascular system phenotype; cellular phenotype; craniofacial phenotype; digestive/alimentary phenotype; embryogenesis phenotype; growth/size phenotype; hearing/vestibular/ear phenotype; homeostasis/metabolism phenotype; limbs/digits/tail phenotype; mortality/aging; nervous system phenotype; normal phenotype; reproductive system phenotype; skeleton phenotype
BRAF	Adenocarcinoma of lung, somatic; Cardiofaciocutaneous syndrome; Colorectal cancer; LEOPARD syndrome 3; Melanoma, malignant; Nonsmall cell lung cancer; Noonan syndrome 7	115150; 613706; 613707	Autosomal dominant inheritance	adipose tissue phenotype; behavior/neurological phenotype; cardiovascular system phenotype; cellular phenotype; craniofacial phenotype; digestive/alimentary phenotype; embryogenesis phenotype; endocrine/exocrine gland phenotype; growth/size phenotype; hematopoietic system phenotype; homeostasis/metabolism phenotype; immune system phenotype; integument phenotype; liver/biliary system phenotype; mo…
CACNA1D	Primary aldosteronism, seizures, and neurologic abnormalities; Sinoatrial node dysfunction and deafness	614896; 615474	Autosomal dominant inheritance; Autosomal recessive inheritance	behavior/neurological phenotype; cardiovascular system phenotype; cellular phenotype; endocrine/exocrine gland phenotype; growth/size phenotype; hearing/vestibular/ear phenotype; homeostasis/metabolism phenotype; mortality/aging; nervous system phenotype
CBL	Noonan syndrome-like disorder with or without juvenile myelomonocytic leukemia	613563	Autosomal dominant inheritance	adipose tissue phenotype; behavior/neurological phenotype; cardiovascular system phenotype; cellular phenotype; craniofacial phenotype; endocrine/exocrine gland phenotype; growth/size phenotype; hearing/vestibular/ear phenotype; hematopoietic system phenotype; homeostasis/metabolism phenotype; immune system phenotype; integument phenotype; limbs/digits/tail phenotype; liver/biliary system phenoty…
CCBE1	Hennekam lymphangiectasia-lymphedema syndrome 1	235510	Autosomal recessive inheritance	homeostasis/metabolism phenotype; immune system phenotype; mortality/aging
CCDC103	Ciliary dyskinesia, primary, 17	614679	Autosomal recessive inheritance	N/A
CCDC11	Heterotaxy, visceral, 6, autosomal recessive	614779	Autosomal recessive inheritance	N/A
CCDC114	Ciliary dyskinesia, primary, 20	615067	Autosomal recessive inheritance	N/A
CCDC28B	{Bardet-Biedl syndrome, modifier of}		N/A	N/A
CCDC39	Ciliary dyskinesia, primary, 14	613807	Autosomal recessive inheritance	N/A
CCDC40	Ciliary dyskinesia, primary, 15	613808	Autosomal recessive inheritance	embryogenesis phenotype; growth/size phenotype; mortality/aging; nervous system phenotype; renal/urinary system phenotype; respiratory system phenotype
CD96	C syndrome	211750	Autosomal recessive inheritance	N/A
CEP290	Bardet-Biedl syndrome 14; Joubert syndrome 5; Leber congenital amaurosis 10; Meckel syndrome 4; Senior-Loken syndrome 6	610188; 610189; 611134; 611755	Autosomal recessive inheritance	cardiovascular system phenotype; craniofacial phenotype; growth/size phenotype; hematopoietic system phenotype; immune system phenotype; nervous system phenotype; pigmentation phenotype; renal/urinary system phenotype; reproductive system phenotype; skeleton phenotype; vision/eye phenotype
CEP57	Mosaic variegated aneuploidy syndrome 2	614114	Autosomal recessive inheritance	N/A
CFC1	Double-outlet right ventricle; Heterotaxy, visceral, 2, autosomal; Transposition of the great arteries, dextro-looped 2	605376; 613853	Autosomal dominant inheritance	cardiovascular system phenotype; digestive/alimentary phenotype; embryogenesis phenotype; growth/size phenotype; hematopoietic system phenotype; immune system phenotype; liver/biliary system phenotype; mortality/aging; respiratory system phenotype; skeleton phenotype
CHD7	{Scoliosis, idiopathic 3}; CHARGE syndrome; Hypogonadotropic hypogonadism 5 with or without anosmia	214800; 612370	Autosomal dominant inheritance	adipose tissue phenotype; behavior/neurological phenotype; cardiovascular system phenotype; cellular phenotype; craniofacial phenotype; digestive/alimentary phenotype; embryogenesis phenotype; endocrine/exocrine gland phenotype; growth/size phenotype; hearing/vestibular/ear phenotype; hematopoietic system phenotype; homeostasis/metabolism phenotype; immune system phenotype; limbs/digits/tail phen…
CHRM3	?Eagle-Barrett syndrome	100100	Autosomal recessive inheritance	adipose tissue phenotype; behavior/neurological phenotype; cardiovascular system phenotype; digestive/alimentary phenotype; endocrine/exocrine gland phenotype; growth/size phenotype; homeostasis/metabolism phenotype; liver/biliary system phenotype; muscle phenotype; nervous system phenotype; renal/urinary system phenotype; respiratory system phenotype; vision/eye phenotype
CHRNA1	Multiple pterygium syndrome, lethal type; Myasthenic syndrome, fast-channel congenital; Myasthenic syndrome, slow-channel congenital	253290; 601462; 608930	Autosomal dominant inheritance; Autosomal recessive inheritance	behavior/neurological phenotype; mortality/aging; nervous system phenotype; skeleton phenotype
CHRND	Multiple pterygium syndrome, lethal type; Myasthenic syndrome, fast-channel congenital; Myasthenic syndrome, slow-channel congenital	253290; 601462; 608930	Autosomal dominant inheritance; Autosomal recessive inheritance	N/A
CHRNG	Escobar syndrome; Multiple pterygium syndrome, lethal type; Myasthenia gravis	253290; 265000	Autosomal recessive inheritance	behavior/neurological phenotype; embryogenesis phenotype; growth/size phenotype; homeostasis/metabolism phenotype; integument phenotype; mortality/aging; muscle phenotype; nervous system phenotype; other phenotype; pigmentation phenotype; respiratory system phenotype
CHST3	Spondyloepiphyseal dysplasia with congenital joint dislocations	143095	Autosomal dominant inheritance; Autosomal recessive inheritance	behavior/neurological phenotype; hematopoietic system phenotype; immune system phenotype; nervous system phenotype
CITED2	Atrial septal defect 8; Ventricular septal defect 2	614431; 614433	Autosomal dominant inheritance	cardiovascular system phenotype; cellular phenotype; craniofacial phenotype; digestive/alimentary phenotype; embryogenesis phenotype; endocrine/exocrine gland phenotype; growth/size phenotype; hematopoietic system phenotype; homeostasis/metabolism phenotype; immune system phenotype; limbs/digits/tail phenotype; mortality/aging; nervous system phenotype; normal phenotype; renal/urinary system phen…
COL1A1	[Bone mineral density variation QTL]; {Osteoporosis}; Caffey disease; Ehlers-Danlos syndrome, type I; Ehlers-Danlos syndrome, type VIIA; OI type II; OI type III; OI type IV; Osteogenesis imperfecta, type I	114000; 130000; 130060; 166200; 166210; 166220; 259420	Autosomal dominant inheritance; Autosomal recessive inheritance	adipose tissue phenotype; behavior/neurological phenotype; cardiovascular system phenotype; cellular phenotype; craniofacial phenotype; digestive/alimentary phenotype; embryogenesis phenotype; endocrine/exocrine gland phenotype; growth/size phenotype; hearing/vestibular/ear phenotype; hematopoietic system phenotype; homeostasis/metabolism phenotype; immune system phenotype; integument phenotype; …
COL1A2	{Osteoporosis, postmenopausal}; Ehlers-Danlos syndrome, cardiac valvular form; Ehlers-Danlos syndrome, type VIIB; Osteogenesis imperfecta, type II; Osteogenesis imperfecta, type III; Osteogenesis imperfecta, type IV	225320	Autosomal recessive inheritance	behavior/neurological phenotype; cardiovascular system phenotype; cellular phenotype; growth/size phenotype; integument phenotype; limbs/digits/tail phenotype; mortality/aging; muscle phenotype; normal phenotype; skeleton phenotype
COL2A1	Achondrogenesis, type II or hypochondrogenesis; Avascular necrosis of the femoral head; Czech dysplasia; Epiphyseal dysplasia, multiple, with myopia and deafness; Kniest dysplasia; Legg-Calve-Perthes disease; Osteoarthritis with mild chondrodysplasia; Otospondylomegaepiphyseal dysplasia; Platyspondylic skeletal dysplasia, Torrance type; SED; SED congenita; SMED Strudwick type; Spondyloperipheral …	108300; 132450; 150600; 151210; 156550; 183900; 184250; 200610; 215150; 271700; 604864; 608805; 609162; 609508	Autosomal dominant inheritance; Autosomal recessive inheritance	adipose tissue phenotype; behavior/neurological phenotype; cardiovascular system phenotype; craniofacial phenotype; digestive/alimentary phenotype; embryogenesis phenotype; growth/size phenotype; hearing/vestibular/ear phenotype; immune system phenotype; limbs/digits/tail phenotype; liver/biliary system phenotype; mortality/aging; nervous system phenotype; normal phenotype; renal/urinary system p…
COL3A1	Ehlers-Danlos syndrome, type III; Ehlers-Danlos syndrome, type IV	130050	Autosomal dominant inheritance	cardiovascular system phenotype; digestive/alimentary phenotype; growth/size phenotype; homeostasis/metabolism phenotype; integument phenotype; liver/biliary system phenotype; mortality/aging; muscle phenotype; respiratory system phenotype
COX7B	Aplasia cutis congenita, reticulolinear, with mmicrocephaly, facial dysmorphism and other congenital anomalies	300887	X-linked dominant inheritance	embryogenesis phenotype; reproductive system phenotype
CREBBP	Rubinstein-Taybi syndrome	180849	Autosomal dominant inheritance	adipose tissue phenotype; behavior/neurological phenotype; cardiovascular system phenotype; cellular phenotype; craniofacial phenotype; digestive/alimentary phenotype; embryogenesis phenotype; endocrine/exocrine gland phenotype; growth/size phenotype; hematopoietic system phenotype; homeostasis/metabolism phenotype; immune system phenotype; integument phenotype; limbs/digits/tail phenotype; morta…
CRELD1	{Atrioventricular septal defect, susceptibility to, 2}; Atrioventricular septal defect, partial, with heterotaxy syndrome	606217	Autosomal dominant inheritance	N/A
DDX11	Warsaw breakage syndrome	613398	Autosomal recessive inheritance	cardiovascular system phenotype; cellular phenotype; embryogenesis phenotype; growth/size phenotype; mortality/aging; nervous system phenotype
DHCR24	Desmosterolosis	602398	Autosomal recessive inheritance	adipose tissue phenotype; endocrine/exocrine gland phenotype; growth/size phenotype; homeostasis/metabolism phenotype; integument phenotype; mortality/aging; reproductive system phenotype
DHCR7	Smith-Lemli-Opitz syndrome	270400	Autosomal recessive inheritance	behavior/neurological phenotype; cardiovascular system phenotype; craniofacial phenotype; digestive/alimentary phenotype; growth/size phenotype; homeostasis/metabolism phenotype; limbs/digits/tail phenotype; liver/biliary system phenotype; mortality/aging; muscle phenotype; nervous system phenotype; renal/urinary system phenotype; respiratory system phenotype
DIS3L2	Perlman syndrome	267000	Autosomal recessive inheritance	N/A
DLL3	Spondylocostal dysostosis 1, autosomal recessive	277300	Autosomal recessive inheritance	behavior/neurological phenotype; craniofacial phenotype; embryogenesis phenotype; growth/size phenotype; hearing/vestibular/ear phenotype; limbs/digits/tail phenotype; mortality/aging; muscle phenotype; nervous system phenotype; reproductive system phenotype; skeleton phenotype; vision/eye phenotype
DNAAF3	Ciliary dyskinesia, primary, 2	606763	Autosomal recessive inheritance	N/A
DNAH11	Ciliary dyskinesia, primary, 7, with or without situs inversus	611884	Autosomal recessive inheritance	cardiovascular system phenotype; digestive/alimentary phenotype; embryogenesis phenotype; growth/size phenotype; hematopoietic system phenotype; homeostasis/metabolism phenotype; immune system phenotype; limbs/digits/tail phenotype; liver/biliary system phenotype; normal phenotype; renal/urinary system phenotype; reproductive system phenotype; respiratory system phenotype
DNAH5	Ciliary dyskinesia, primary, 3, with or without situs inversus	608644	Autosomal recessive inheritance	behavior/neurological phenotype; cardiovascular system phenotype; craniofacial phenotype; digestive/alimentary phenotype; growth/size phenotype; hearing/vestibular/ear phenotype; hematopoietic system phenotype; immune system phenotype; liver/biliary system phenotype; mortality/aging; nervous system phenotype; renal/urinary system phenotype; respiratory system phenotype; skeleton phenotype
DNAI1	Ciliary dyskinesia, primary, 1, with or without situs inversus	244400	Autosomal recessive inheritance	cardiovascular system phenotype; growth/size phenotype; immune system phenotype; nervous system phenotype; respiratory system phenotype
DNAI2	Ciliary dyskinesia, primary, 9, with or without situs inversus	612444	Autosomal recessive inheritance	N/A
DNAL1	Ciliary dyskinesia, primary, 16	614017	Autosomal recessive inheritance	N/A
DOCK6	Adams-Oliver syndrome 2	614219	Autosomal recessive inheritance	N/A
DTNA	Left ventricular noncompaction 1, with or without congenital heart defects	604169	Autosomal dominant inheritance	behavior/neurological phenotype; cardiovascular system phenotype; growth/size phenotype; limbs/digits/tail phenotype; mortality/aging; muscle phenotype; nervous system phenotype; skeleton phenotype
DYNC2H1	Short-rib thoracic dysplasia 3 with or without polydactyly	613091	Autosomal recessive inheritance	cardiovascular system phenotype; cellular phenotype; craniofacial phenotype; digestive/alimentary phenotype; embryogenesis phenotype; limbs/digits/tail phenotype; mortality/aging; nervous system phenotype; renal/urinary system phenotype; respiratory system phenotype; skeleton phenotype; vision/eye phenotype
ECE1	{Hypertension, essential, susceptibility to}; Hirschsprung disease, cardiac defects, and autonomic dysfunction	613870	Autosomal dominant inheritance	cardiovascular system phenotype; craniofacial phenotype; digestive/alimentary phenotype; embryogenesis phenotype; endocrine/exocrine gland phenotype; hearing/vestibular/ear phenotype; hematopoietic system phenotype; homeostasis/metabolism phenotype; immune system phenotype; mortality/aging; muscle phenotype; nervous system phenotype; normal phenotype; pigmentation phenotype; skeleton phenotype; v…
EFTUD2	Mandibulofacial dysostosis, Guion-Almeida type	610536	Autosomal dominant inheritance; Autosomal recessive inheritance	N/A
EHMT1	Kleefstra syndrome	610253	Autosomal dominant inheritance	behavior/neurological phenotype; embryogenesis phenotype; growth/size phenotype; mortality/aging; nervous system phenotype
ELN	Cutis laxa, AD; Supravalvar aortic stenosis	123700; 185500	Autosomal dominant inheritance	cardiovascular system phenotype; homeostasis/metabolism phenotype; mortality/aging; muscle phenotype; respiratory system phenotype
ENPP1	{Diabetes mellitus, non-insulin-dependent, susceptibility to}; {Obesity, susceptibility to}; Arterial calcification, generalized, of infancy, 1; Cole disease; Hypophosphatemic rickets, autosomal recessive, 2	208000; 613312; 615522	Autosomal dominant inheritance; Autosomal recessive inheritance	adipose tissue phenotype; behavior/neurological phenotype; cardiovascular system phenotype; growth/size phenotype; hearing/vestibular/ear phenotype; homeostasis/metabolism phenotype; immune system phenotype; integument phenotype; mortality/aging; muscle phenotype; nervous system phenotype; other phenotype; skeleton phenotype
EOGT	Adams-Oliver syndrome 4	615297	Autosomal recessive inheritance	N/A
ESCO2	Roberts syndrome; SC phocomelia syndrome	268300; 269000	Autosomal recessive inheritance	cellular phenotype; craniofacial phenotype; embryogenesis phenotype; mortality/aging; nervous system phenotype
EVC	Ellis-van Creveld syndrome; Weyers acrodental dysostosis	193530; 225500	Autosomal dominant inheritance; Autosomal recessive inheritance	behavior/neurological phenotype; cellular phenotype; craniofacial phenotype; growth/size phenotype; limbs/digits/tail phenotype; mortality/aging; reproductive system phenotype; skeleton phenotype
EVC2	Ellis-van Creveld syndrome	225500	Autosomal recessive inheritance	cellular phenotype; craniofacial phenotype; limbs/digits/tail phenotype; mortality/aging; skeleton phenotype
FANCA	Fanconi anemia, complementation group A	227650		cardiovascular system phenotype; cellular phenotype; craniofacial phenotype; embryogenesis phenotype; endocrine/exocrine gland phenotype; growth/size phenotype; hematopoietic system phenotype; mortality/aging; reproductive system phenotype; skeleton phenotype; tumorigenesis; vision/eye phenotype
FANCC	Fanconi anemia, complementation group C	227645	Autosomal recessive inheritance	cellular phenotype; endocrine/exocrine gland phenotype; hematopoietic system phenotype; immune system phenotype; liver/biliary system phenotype; reproductive system phenotype; skeleton phenotype
FANCD2	Fanconi anemia, complementation group D2	227646	Autosomal recessive inheritance	cellular phenotype; endocrine/exocrine gland phenotype; growth/size phenotype; mortality/aging; normal phenotype; reproductive system phenotype; tumorigenesis; vision/eye phenotype
FBLN5	Cutis laxa, autosomal dominant 2; Cutis laxa, autosomal recessive, type IA; Macular degeneration, age-related, 3	219100; 608895; 614434	Autosomal dominant inheritance; Autosomal recessive inheritance	cardiovascular system phenotype; cellular phenotype; craniofacial phenotype; homeostasis/metabolism phenotype; integument phenotype; muscle phenotype; respiratory system phenotype; tumorigenesis
FBN1	Acromicric dysplasia; Aortic aneurysm, ascending; Ectopia lentis, familial; Geleophysic dysplasia 2; Marfan syndrome; MASS syndrome; Stiff skin syndrome; Weill-Marchesani syndrome 2, dominant	102370; 129600; 154700; 184900; 604308; 608328; 614185	Autosomal dominant inheritance	adipose tissue phenotype; behavior/neurological phenotype; cardiovascular system phenotype; cellular phenotype; craniofacial phenotype; embryogenesis phenotype; endocrine/exocrine gland phenotype; growth/size phenotype; hematopoietic system phenotype; homeostasis/metabolism phenotype; immune system phenotype; integument phenotype; limbs/digits/tail phenotype; mortality/aging; muscle phenotype; ne…
FBN2	Contractural arachnodactyly, congenital	121050	Autosomal dominant inheritance	behavior/neurological phenotype; cardiovascular system phenotype; cellular phenotype; growth/size phenotype; limbs/digits/tail phenotype; mortality/aging; muscle phenotype; respiratory system phenotype; skeleton phenotype
FGFR2	Antley-Bixler syndrome without genital anomalies or disordered steroidogenesis; Apert syndrome; Beare-Stevenson cutis gyrata syndrome; Bent bone dysplasia syndrome; Craniofacial-skeletal-dermatologic dysplasia; Craniosynostosis; Crouzon syndrome; Gastric cancer, somatic; Jackson-Weiss syndrome; LADD syndrome; Pfeiffer syndrome; Saethre-Chotzen syndrome; Scaphocephaly and Axenfeld-Rieger anomaly; …	101200; 101600; 123150; 123500; 123790; 149730; 207410; 613659; 614592	Autosomal dominant inheritance; Autosomal recessive inheritance	adipose tissue phenotype; behavior/neurological phenotype; cardiovascular system phenotype; cellular phenotype; craniofacial phenotype; digestive/alimentary phenotype; embryogenesis phenotype; endocrine/exocrine gland phenotype; growth/size phenotype; hearing/vestibular/ear phenotype; hematopoietic system phenotype; homeostasis/metabolism phenotype; immune system phenotype; integument phenotype; …
FIG4	?Polymicrogyria, bilateral temporooccipital; Amyotrophic lateral sclerosis 11; Charcot-Marie-Tooth disease, type 4J; Yunis-Varon syndrome	216340; 611228; 612577; 612691	Autosomal dominant inheritance; Autosomal recessive inheritance	behavior/neurological phenotype; cardiovascular system phenotype; craniofacial phenotype; growth/size phenotype; hematopoietic system phenotype; immune system phenotype; integument phenotype; mortality/aging; muscle phenotype; nervous system phenotype; pigmentation phenotype; skeleton phenotype
FLNA	Cardiac valvular dysplasia, X-linked; Congenital short bowel syndrome; FG syndrome 2; Frontometaphyseal dysplasia; Heterotopia, periventricular; Heterotopia, periventricular, ED variant; Intestinal pseudoobstruction, neuronal; Melnick-Needles syndrome; Otopalatodigital syndrome, type I; Otopalatodigital syndrome, type II; Terminal osseous dysplasia	300048; 300049; 300244; 300321; 304120; 305620; 309350; 311300; 314400	X-linked dominant inheritance; X-linked inheritance; X-linked recessive inheritance	behavior/neurological phenotype; cardiovascular system phenotype; craniofacial phenotype; digestive/alimentary phenotype; growth/size phenotype; hematopoietic system phenotype; homeostasis/metabolism phenotype; immune system phenotype; liver/biliary system phenotype; mortality/aging; nervous system phenotype; normal phenotype; reproductive system phenotype; respiratory system phenotype; skeleton …
FLNB	Atelosteogenesis, type I; Atelosteogenesis, type III; Boomerang dysplasia; Larsen syndrome; Spondylocarpotarsal synostosis syndrome	108720; 108721; 112310; 150250; 272460	Autosomal dominant inheritance; Autosomal recessive inheritance	behavior/neurological phenotype; cardiovascular system phenotype; cellular phenotype; craniofacial phenotype; growth/size phenotype; limbs/digits/tail phenotype; mortality/aging; nervous system phenotype; skeleton phenotype
FOXC1	Axenfeld-Rieger syndrome, type 3; Iridogoniodysgenesis, type 1; Iris hypoplasia and glaucoma; Rieger or Axenfeld anomalies	601631; 602482	Autosomal dominant inheritance	cardiovascular system phenotype; cellular phenotype; craniofacial phenotype; digestive/alimentary phenotype; embryogenesis phenotype; endocrine/exocrine gland phenotype; growth/size phenotype; homeostasis/metabolism phenotype; integument phenotype; limbs/digits/tail phenotype; liver/biliary system phenotype; mortality/aging; muscle phenotype; nervous system phenotype; normal phenotype; other phen…
FOXC2	Lymphedema-distichiasis syndrome; Lymphedema-distichiasis syndrome with renal disease and diabetes mellitus	153400	Autosomal dominant inheritance	adipose tissue phenotype; cardiovascular system phenotype; craniofacial phenotype; digestive/alimentary phenotype; embryogenesis phenotype; growth/size phenotype; hearing/vestibular/ear phenotype; homeostasis/metabolism phenotype; immune system phenotype; liver/biliary system phenotype; mortality/aging; muscle phenotype; nervous system phenotype; no phenotypic analysis; normal phenotype; pigmenta…
FOXH1	N/A	N/A	N/A	cardiovascular system phenotype; craniofacial phenotype; digestive/alimentary phenotype; embryogenesis phenotype; growth/size phenotype; hematopoietic system phenotype; homeostasis/metabolism phenotype; immune system phenotype; mortality/aging; muscle phenotype; nervous system phenotype; renal/urinary system phenotype; respiratory system phenotype
G6PC3	Dursun syndrome; Neutropenia, severe congenital 4, autosomal recessive	612541	Autosomal recessive inheritance	endocrine/exocrine gland phenotype; growth/size phenotype; hematopoietic system phenotype; homeostasis/metabolism phenotype; immune system phenotype; mortality/aging
GALNT11	N/A	N/A	N/A	N/A
GATA4	?Testicular anomalies with or without congenital heart disease; Atrial septal defect 2; Atrioventricular septal defect 4; Tetralogy of Fallot; Ventricular septal defect 1	187500; 607941; 614429; 614430; 615542	Autosomal dominant inheritance	cardiovascular system phenotype; cellular phenotype; digestive/alimentary phenotype; embryogenesis phenotype; endocrine/exocrine gland phenotype; growth/size phenotype; hematopoietic system phenotype; homeostasis/metabolism phenotype; integument phenotype; liver/biliary system phenotype; mortality/aging; muscle phenotype; nervous system phenotype; no phenotypic analysis; normal phenotype; reprodu…
GATA6	Atrial septal defect 9; Atrioventricular septal defect 5; Pancreatic agenesis and congenital heart defects; Persistent truncus arteriosus; Tetralogy of Fallot	187500; 600001; 614474; 614475	Autosomal dominant inheritance	cardiovascular system phenotype; cellular phenotype; embryogenesis phenotype; growth/size phenotype; hematopoietic system phenotype; homeostasis/metabolism phenotype; liver/biliary system phenotype; mortality/aging; muscle phenotype; normal phenotype; respiratory system phenotype
GDF1	Double-outlet right ventricle; Right atrial isomerism; Tetralogy of Fallot; Transposition of great arteries, dextro-looped 3	187500; 208530; 613854	Autosomal dominant inheritance; Autosomal recessive inheritance	behavior/neurological phenotype; cardiovascular system phenotype; craniofacial phenotype; digestive/alimentary phenotype; embryogenesis phenotype; endocrine/exocrine gland phenotype; growth/size phenotype; hematopoietic system phenotype; immune system phenotype; liver/biliary system phenotype; mortality/aging; nervous system phenotype; normal phenotype; renal/urinary system phenotype; respiratory…
GLI3	{Hypothalamic hamartomas, somatic}; Greig cephalopolysyndactyly syndrome; Pallister-Hall syndrome; Polydactyly, postaxial, types A1 and B; Polydactyly, preaxial, type IV	146510; 174200; 174700; 175700; 241800	Autosomal dominant inheritance; Autosomal recessive inheritance	cardiovascular system phenotype; cellular phenotype; craniofacial phenotype; digestive/alimentary phenotype; embryogenesis phenotype; endocrine/exocrine gland phenotype; growth/size phenotype; hearing/vestibular/ear phenotype; homeostasis/metabolism phenotype; integument phenotype; limbs/digits/tail phenotype; mortality/aging; nervous system phenotype; no phenotypic analysis; pigmentation phenoty…
GPC3	Simpson-Golabi-Behmel syndrome, type 1; Wilms tumor, somatic	312870	X-linked recessive inheritance	cardiovascular system phenotype; cellular phenotype; craniofacial phenotype; digestive/alimentary phenotype; embryogenesis phenotype; growth/size phenotype; hematopoietic system phenotype; homeostasis/metabolism phenotype; immune system phenotype; integument phenotype; limbs/digits/tail phenotype; mortality/aging; pigmentation phenotype; renal/urinary system phenotype; reproductive system phenoty…
GPC6	Omodysplasia 1	258315	Autosomal recessive inheritance	N/A
HCCS	Microphthalmia, syndromic 7	309801	X-linked dominant inheritance	cardiovascular system phenotype; cellular phenotype; embryogenesis phenotype; growth/size phenotype; homeostasis/metabolism phenotype; mortality/aging; muscle phenotype; normal phenotype
HDAC4	Brachydactyly-mental retardation syndrome	600430		behavior/neurological phenotype; craniofacial phenotype; growth/size phenotype; integument phenotype; mortality/aging; muscle phenotype; nervous system phenotype; skeleton phenotype
HEATR2	Ciliary dyskinesia, primary, 18	614874	Autosomal recessive inheritance	N/A
HES7	Spondylocostal dysostosis 4, autosomal recessive	613686	Autosomal recessive inheritance	embryogenesis phenotype; growth/size phenotype; limbs/digits/tail phenotype; mortality/aging; skeleton phenotype
HOXD13	?VACTERL association; Brachydactyly-syndactyly syndrome; Brachydactyly, type D; Brachydactyly, type E; Syndactyly, type V; Synpolydactyly with foot anomalies; Synpolydactyly, type II	113200; 113300; 186000; 186300; 192350	Autosomal dominant inheritance	digestive/alimentary phenotype; embryogenesis phenotype; endocrine/exocrine gland phenotype; growth/size phenotype; integument phenotype; limbs/digits/tail phenotype; mortality/aging; muscle phenotype; nervous system phenotype; no phenotypic analysis; renal/urinary system phenotype; reproductive system phenotype; skeleton phenotype; vision/eye phenotype
HRAS	{Bladder cancer, somatic}; {Nevus sebaceous, somatic}; {Thyroid carcinoma, follicular, somatic}; Congenital myopathy with excess of muscle spindles; Costello syndrome; Schimmelpenning-Feuerstein-Mims syndrome, somatic mosaic	218040	Autosomal dominant inheritance	behavior/neurological phenotype; cardiovascular system phenotype; craniofacial phenotype; endocrine/exocrine gland phenotype; growth/size phenotype; homeostasis/metabolism phenotype; integument phenotype; mortality/aging; nervous system phenotype; no phenotypic analysis; normal phenotype; renal/urinary system phenotype; respiratory system phenotype; skeleton phenotype; tumorigenesis
HYDIN	Ciliary dyskinesia, primary, 5	608647	Autosomal recessive inheritance	behavior/neurological phenotype; cardiovascular system phenotype; craniofacial phenotype; growth/size phenotype; hematopoietic system phenotype; immune system phenotype; mortality/aging; muscle phenotype; nervous system phenotype; reproductive system phenotype; respiratory system phenotype; skeleton phenotype
HYLS1	Hydrolethalus syndrome	236680	Autosomal recessive inheritance	N/A
IFT122	Cranioectodermal dysplasia 1	218330	Autosomal recessive inheritance	behavior/neurological phenotype; cardiovascular system phenotype; cellular phenotype; craniofacial phenotype; digestive/alimentary phenotype; embryogenesis phenotype; growth/size phenotype; homeostasis/metabolism phenotype; limbs/digits/tail phenotype; mortality/aging; nervous system phenotype; vision/eye phenotype
IFT43	Cranioectodermal dysplasia 3	614099	Autosomal recessive inheritance	N/A
IGFBP7	Retinal arterial macroaneurysm with supravalvular pulmonic stenosis	614224	Autosomal recessive inheritance	no phenotypic analysis
INVS	Nephronophthisis 2, infantile	602088	Autosomal recessive inheritance	cardiovascular system phenotype; digestive/alimentary phenotype; embryogenesis phenotype; endocrine/exocrine gland phenotype; growth/size phenotype; hematopoietic system phenotype; homeostasis/metabolism phenotype; immune system phenotype; liver/biliary system phenotype; mortality/aging; renal/urinary system phenotype; respiratory system phenotype
IRX5	Hamamy syndrome	611174	Autosomal recessive inheritance	cardiovascular system phenotype; growth/size phenotype; mortality/aging; nervous system phenotype; no phenotypic analysis; vision/eye phenotype
JAG1	Alagille syndrome; Deafness, congenital heart defects; Tetralogy of Fallot	118450; 187500	Autosomal dominant inheritance	behavior/neurological phenotype; cardiovascular system phenotype; cellular phenotype; craniofacial phenotype; digestive/alimentary phenotype; embryogenesis phenotype; endocrine/exocrine gland phenotype; growth/size phenotype; hearing/vestibular/ear phenotype; hematopoietic system phenotype; homeostasis/metabolism phenotype; integument phenotype; liver/biliary system phenotype; mortality/aging; mu…
KANSL1	Koolen-De Vries syndrome	610443	Autosomal dominant inheritance	behavior/neurological phenotype; nervous system phenotype; other phenotype
KAT6B	Genitopatellar syndrome; SBBYSS syndrome	606170	Autosomal recessive inheritance	adipose tissue phenotype; cellular phenotype; craniofacial phenotype; growth/size phenotype; hearing/vestibular/ear phenotype; limbs/digits/tail phenotype; mortality/aging; muscle phenotype; nervous system phenotype; skeleton phenotype; vision/eye phenotype
KCNJ2	Andersen syndrome; Atrial fibrillation, familial, 9; Short QT syndrome 3	170390; 609622; 613980	Autosomal dominant inheritance	cardiovascular system phenotype; craniofacial phenotype; digestive/alimentary phenotype; homeostasis/metabolism phenotype; mortality/aging; muscle phenotype; respiratory system phenotype; skeleton phenotype
KDM6A	Kabuki syndrome 2	300867	X-linked dominant inheritance	cardiovascular system phenotype; embryogenesis phenotype; growth/size phenotype; hematopoietic system phenotype; mortality/aging; nervous system phenotype; no phenotypic analysis; respiratory system phenotype
KIAA0196	Ritscher-Schinzel syndrome; Spastic paraplegia 8, autosomal dominant	220210; 603563	Autosomal dominant inheritance; Autosomal recessive inheritance	N/A
KIF7	Acrocallosal syndrome; Hydrolethalus syndrome 2; Joubert syndrome 12	200990; 614120	Autosomal dominant inheritance; Autosomal recessive inheritance	cellular phenotype; embryogenesis phenotype; homeostasis/metabolism phenotype; limbs/digits/tail phenotype; mortality/aging; nervous system phenotype; no phenotypic analysis; skeleton phenotype; vision/eye phenotype
KMT2D	Kabuki syndrome 1	147920	Autosomal dominant inheritance	N/A
KRAS	Bladder cancer, somatic; Breast cancer, somatic; Cardiofaciocutaneous syndrome 2; Gastric cancer, somatic; Leukemia; Lung cancer, somatic; Noonan syndrome 3; Pancreatic carcinoma, somatic; SFM syndrome, somatic mosaic	109800; 163200; 609942; 613659; 615278	Autosomal dominant inheritance	behavior/neurological phenotype; cardiovascular system phenotype; cellular phenotype; digestive/alimentary phenotype; embryogenesis phenotype; endocrine/exocrine gland phenotype; growth/size phenotype; hematopoietic system phenotype; homeostasis/metabolism phenotype; immune system phenotype; integument phenotype; limbs/digits/tail phenotype; liver/biliary system phenotype; mortality/aging; muscle…
LDB3	Cardiomyopathy, dilated 1C; Left ventricular noncompaction 3, with or without dilated cardiomyopathy; Myopathy, myofibrillar, 4	601493; 609452	Autosomal dominant inheritance	behavior/neurological phenotype; cardiovascular system phenotype; digestive/alimentary phenotype; growth/size phenotype; homeostasis/metabolism phenotype; mortality/aging; muscle phenotype; respiratory system phenotype
LFNG	?Spondylocostal dysostosis 3, autosomal recessive	609813	Autosomal recessive inheritance	cardiovascular system phenotype; embryogenesis phenotype; endocrine/exocrine gland phenotype; growth/size phenotype; hearing/vestibular/ear phenotype; hematopoietic system phenotype; limbs/digits/tail phenotype; mortality/aging; nervous system phenotype; no phenotypic analysis; reproductive system phenotype; respiratory system phenotype; skeleton phenotype; vision/eye phenotype
LMNA	Cardiomyopathy, dilated, 1A; Charcot-Marie-Tooth disease, type 2B1; Emery-Dreifuss muscular dystrophy 2, AD; Emery-Dreifuss muscular dystrophy 3, AR; Heart-hand syndrome, Slovenian type; Hutchinson-Gilford progeria; Lipodystrophy, familial partial, 2; Malouf syndrome; Mandibuloacral dysplasia; Muscular dystrophy, congenital; Muscular dystrophy, limb-girdle, type 1B; Restrictive dermopathy, lethal	115200; 151660; 159001; 176670; 181350; 212112; 248370; 275210; 605588; 610140; 613205	Autosomal dominant inheritance; Autosomal recessive inheritance; X-linked inheritance	adipose tissue phenotype; behavior/neurological phenotype; cardiovascular system phenotype; cellular phenotype; craniofacial phenotype; digestive/alimentary phenotype; endocrine/exocrine gland phenotype; growth/size phenotype; hearing/vestibular/ear phenotype; hematopoietic system phenotype; homeostasis/metabolism phenotype; immune system phenotype; integument phenotype; limbs/digits/tail phenoty…
LRP2	Donnai-Barrow syndrome	222448	Autosomal recessive inheritance	behavior/neurological phenotype; cellular phenotype; craniofacial phenotype; digestive/alimentary phenotype; embryogenesis phenotype; endocrine/exocrine gland phenotype; growth/size phenotype; hearing/vestibular/ear phenotype; homeostasis/metabolism phenotype; mortality/aging; nervous system phenotype; no phenotypic analysis; renal/urinary system phenotype; reproductive system phenotype; respirat…
LRRC50	Ciliary dyskinesia, primary, 13	613193	Autosomal recessive inheritance	N/A
LRRC6	Ciliary dyskinesia, primary, 19	614935	Autosomal recessive inheritance	N/A
LZTFL1	Bardet-Biedl syndrome 17		N/A	N/A
MED12	Lujan-Fryns syndrome; Ohdo syndrome, X-linked; Opitz-Kaveggia syndrome	300895; 305450; 309520	X-linked recessive inheritance	cardiovascular system phenotype; cellular phenotype; craniofacial phenotype; embryogenesis phenotype; limbs/digits/tail phenotype; mortality/aging; nervous system phenotype; normal phenotype; skeleton phenotype
MED13L	Transposition of the great arteries, dextro-looped 1	608808		N/A
MEGF8	Carpenter syndrome 2	614976	Autosomal recessive inheritance	cardiovascular system phenotype; craniofacial phenotype; digestive/alimentary phenotype; embryogenesis phenotype; growth/size phenotype; hematopoietic system phenotype; immune system phenotype; limbs/digits/tail phenotype; liver/biliary system phenotype; muscle phenotype; renal/urinary system phenotype; respiratory system phenotype
MEK1	Cardiofaciocutaneous syndrome 3		N/A	N/A
MEK2	Cardiofaciocutaneous syndrome 4		N/A	N/A
MESP2	Spondylocostal dysostosis 2, autosomal recessive	608681	Autosomal recessive inheritance	cardiovascular system phenotype; cellular phenotype; embryogenesis phenotype; growth/size phenotype; integument phenotype; limbs/digits/tail phenotype; mortality/aging; muscle phenotype; nervous system phenotype; no phenotypic analysis; skeleton phenotype
MGP	{Natural teeth remaining intact}; Keutel syndrome	245150	Autosomal recessive inheritance	cardiovascular system phenotype; growth/size phenotype; mortality/aging; muscle phenotype; renal/urinary system phenotype; respiratory system phenotype; skeleton phenotype
MIB1	Left ventricular noncompaction 7	615092	Autosomal dominant inheritance	cardiovascular system phenotype; cellular phenotype; craniofacial phenotype; digestive/alimentary phenotype; embryogenesis phenotype; endocrine/exocrine gland phenotype; growth/size phenotype; hematopoietic system phenotype; homeostasis/metabolism phenotype; integument phenotype; limbs/digits/tail phenotype; mortality/aging; nervous system phenotype; no phenotypic analysis; normal phenotype; skel…
MID1	Opitz GBBB syndrome, type I	300000	X-linked recessive inheritance	behavior/neurological phenotype; embryogenesis phenotype; growth/size phenotype; mortality/aging; muscle phenotype; nervous system phenotype; normal phenotype
MKKS	Bardet-Biedl syndrome 6; McKusick-Kaufman syndrome	236700	Autosomal recessive inheritance	behavior/neurological phenotype; cardiovascular system phenotype; craniofacial phenotype; growth/size phenotype; hearing/vestibular/ear phenotype; homeostasis/metabolism phenotype; limbs/digits/tail phenotype; mortality/aging; nervous system phenotype; reproductive system phenotype; respiratory system phenotype; taste/olfaction phenotype; vision/eye phenotype
MKS1	Bardet-Biedl syndrome 13; Meckel syndrome 1	249000	Autosomal recessive inheritance	cardiovascular system phenotype; cellular phenotype; craniofacial phenotype; digestive/alimentary phenotype; embryogenesis phenotype; endocrine/exocrine gland phenotype; growth/size phenotype; hearing/vestibular/ear phenotype; hematopoietic system phenotype; homeostasis/metabolism phenotype; immune system phenotype; limbs/digits/tail phenotype; liver/biliary system phenotype; mortality/aging; ner…
MYBPC3	Cardiomyopathy, dilated, 1MM; Cardiomyopathy, familial hypertrophic, 4; Left ventricular noncompaction 10	115197; 615396	Autosomal dominant inheritance	adipose tissue phenotype; behavior/neurological phenotype; cardiovascular system phenotype; growth/size phenotype; homeostasis/metabolism phenotype; muscle phenotype
MYCN	Feingold syndrome	164280	Autosomal dominant inheritance	behavior/neurological phenotype; cardiovascular system phenotype; cellular phenotype; craniofacial phenotype; digestive/alimentary phenotype; embryogenesis phenotype; growth/size phenotype; hematopoietic system phenotype; homeostasis/metabolism phenotype; limbs/digits/tail phenotype; liver/biliary system phenotype; mortality/aging; muscle phenotype; nervous system phenotype; normal phenotype; ren…
MYH11	Aortic aneurysm, familial thoracic 4	132900	Autosomal dominant inheritance	cardiovascular system phenotype; digestive/alimentary phenotype; growth/size phenotype; homeostasis/metabolism phenotype; integument phenotype; mortality/aging; muscle phenotype; renal/urinary system phenotype; respiratory system phenotype
MYH7	Cardiomyopathy, dilated, 1S; Cardiomyopathy, familial hypertrophic, 1; Laing distal myopathy; Left ventricular noncompaction 5; Myopathy, myosin storage; Scapuloperoneal syndrome, myopathic type	160500; 181430; 192600; 608358; 613426	Autosomal dominant inheritance	no phenotypic analysis
NAA10	?Microphthalmia, syndromic 1; N-terminal acetyltransferase deficiency	300855; 309800	X-linked inheritance; X-linked recessive inheritance	N/A
NEK1	Short-rib thoracic dysplasia 6 with or without polydactyly	263520	Autosomal recessive inheritance	craniofacial phenotype; endocrine/exocrine gland phenotype; growth/size phenotype; hematopoietic system phenotype; homeostasis/metabolism phenotype; integument phenotype; mortality/aging; nervous system phenotype; renal/urinary system phenotype; reproductive system phenotype; skeleton phenotype
NEK2	?Retinitis pigmentosa 67	615565	Autosomal recessive inheritance	N/A
NF1	Leukemia, juvenile myelomonocytic; Neurofibromatosis-Noonan syndrome; Neurofibromatosis, familial spinal; Neurofibromatosis, type 1; Watson syndrome	162200; 162210; 193520; 601321; 607785	Autosomal dominant inheritance	behavior/neurological phenotype; cardiovascular system phenotype; cellular phenotype; craniofacial phenotype; embryogenesis phenotype; endocrine/exocrine gland phenotype; growth/size phenotype; hearing/vestibular/ear phenotype; hematopoietic system phenotype; homeostasis/metabolism phenotype; immune system phenotype; integument phenotype; limbs/digits/tail phenotype; liver/biliary system phenotyp…
NFIX	Marshall-Smith syndrome; Sotos syndrome 2	602535; 614753	Autosomal dominant inheritance	behavior/neurological phenotype; craniofacial phenotype; digestive/alimentary phenotype; growth/size phenotype; hearing/vestibular/ear phenotype; mortality/aging; nervous system phenotype; normal phenotype; skeleton phenotype; vision/eye phenotype
NIPBL	Cornelia de Lange syndrome 1	122470	Autosomal dominant inheritance	adipose tissue phenotype; behavior/neurological phenotype; cardiovascular system phenotype; cellular phenotype; craniofacial phenotype; growth/size phenotype; hearing/vestibular/ear phenotype; immune system phenotype; limbs/digits/tail phenotype; mortality/aging; nervous system phenotype; skeleton phenotype; vision/eye phenotype
NKX2-5	Atrial septal defect 7, with or without AV conduction defects; Conotruncal heart malformations, variable; Hypoplastic left heart syndrome 2; Hypothyroidism, congenital nongoitrous, 5; Tetrology of Fallot; Ventricular septal defect 3	108900; 225250; 614432; 614435	Autosomal dominant inheritance	cardiovascular system phenotype; cellular phenotype; craniofacial phenotype; embryogenesis phenotype; growth/size phenotype; hematopoietic system phenotype; homeostasis/metabolism phenotype; immune system phenotype; integument phenotype; mortality/aging; muscle phenotype; no phenotypic analysis; normal phenotype; respiratory system phenotype
NKX2_5	N/A	N/A	N/A	N/A
NME8	Ciliary dyskinesia, primary, 6	610852	Autosomal recessive inheritance	N/A
NODAL	Heterotaxy, visceral, 5	270100	Autosomal dominant inheritance; Autosomal recessive inheritance	cardiovascular system phenotype; craniofacial phenotype; digestive/alimentary phenotype; embryogenesis phenotype; growth/size phenotype; hematopoietic system phenotype; homeostasis/metabolism phenotype; immune system phenotype; liver/biliary system phenotype; mortality/aging; muscle phenotype; nervous system phenotype; no phenotypic analysis; normal phenotype; other phenotype; reproductive system…
NOTCH1	Adams-Oliver syndrome 5; Aortic valve disease 1	109730; 616028	Autosomal dominant inheritance	cardiovascular system phenotype; cellular phenotype; craniofacial phenotype; digestive/alimentary phenotype; embryogenesis phenotype; endocrine/exocrine gland phenotype; growth/size phenotype; hearing/vestibular/ear phenotype; hematopoietic system phenotype; homeostasis/metabolism phenotype; immune system phenotype; integument phenotype; liver/biliary system phenotype; mortality/aging; muscle phe…
NOTCH2	Alagille syndrome 2; Hajdu-Cheney syndrome	102500; 610205	Autosomal dominant inheritance	cardiovascular system phenotype; cellular phenotype; craniofacial phenotype; digestive/alimentary phenotype; embryogenesis phenotype; endocrine/exocrine gland phenotype; growth/size phenotype; hematopoietic system phenotype; homeostasis/metabolism phenotype; immune system phenotype; integument phenotype; liver/biliary system phenotype; mortality/aging; muscle phenotype; nervous system phenotype; …
NPHP3	Meckel syndrome 7; Nephronophthisis 3; Renal-hepatic-pancreatic dysplasia 1	208540; 604387	Autosomal recessive inheritance	behavior/neurological phenotype; cardiovascular system phenotype; craniofacial phenotype; embryogenesis phenotype; growth/size phenotype; hematopoietic system phenotype; homeostasis/metabolism phenotype; immune system phenotype; mortality/aging; nervous system phenotype; renal/urinary system phenotype; skeleton phenotype
NPHP4	Nephronophthisis 4; Senior-Loken syndrome 4	606966; 606996	Autosomal recessive inheritance	cardiovascular system phenotype; cellular phenotype; nervous system phenotype; pigmentation phenotype; renal/urinary system phenotype; reproductive system phenotype; vision/eye phenotype
NRAS	Autoimmune lymphoproliferative syndrome type IV; Colorectal cancer, somatic; Epidermal nevus, somatic; Melanocytic nevus syndrome, congenital, somatic; Neurocutaneous melanosis, somatic; Noonan syndrome 6; Thyroid carcinoma, follicular, somatic	137550; 162900; 249400; 613224; 614470	Autosomal dominant inheritance	cardiovascular system phenotype; cellular phenotype; digestive/alimentary phenotype; embryogenesis phenotype; growth/size phenotype; hematopoietic system phenotype; homeostasis/metabolism phenotype; immune system phenotype; integument phenotype; limbs/digits/tail phenotype; liver/biliary system phenotype; mortality/aging; normal phenotype; tumorigenesis; vision/eye phenotype
NSD1	Beckwith-Wiedemann syndrome; Leukemia, acute myeloid; Sotos syndrome 1	117550; 130650	Autosomal dominant inheritance	embryogenesis phenotype; mortality/aging; no phenotypic analysis
NUP188	N/A	N/A	N/A	N/A
OFD1	?Retinitis pigmentosa 23; Joubert syndrome 10; Oral-facial-digital syndrome 1; Simpson-Golabi-Behmel syndrome, type 2	300209; 300424; 300804; 311200	X-linked dominant inheritance; X-linked recessive inheritance	cardiovascular system phenotype; cellular phenotype; craniofacial phenotype; digestive/alimentary phenotype; embryogenesis phenotype; growth/size phenotype; limbs/digits/tail phenotype; mortality/aging; nervous system phenotype; renal/urinary system phenotype; respiratory system phenotype; skeleton phenotype
PAFAH1B1	Lissencephaly 1; Subcortical laminar heterotopia	607432		behavior/neurological phenotype; cellular phenotype; endocrine/exocrine gland phenotype; growth/size phenotype; mortality/aging; nervous system phenotype; reproductive system phenotype
PEX1	Peroxisome biogenesis disorder 1A (Zellweger); Peroxisome biogenesis disorder 1B (NALD/IRD)	214100; 601539	Autosomal recessive inheritance	N/A
PIGA	Multiple congenital anomalies-hypotonia-seizures syndrome 2; Paroxysmal nocturnal hemoglobinuria, somatic	300818; 300868	X-linked recessive inheritance	behavior/neurological phenotype; cellular phenotype; craniofacial phenotype; digestive/alimentary phenotype; embryogenesis phenotype; growth/size phenotype; hematopoietic system phenotype; integument phenotype; mortality/aging; nervous system phenotype; reproductive system phenotype; skeleton phenotype; tumorigenesis
PIGN	Multiple congenital anomalies-hypotonia-seizures syndrome 1	614080	Autosomal recessive inheritance	embryogenesis phenotype; nervous system phenotype; vision/eye phenotype
PIGT	?Multiple congenital anomalies-hypotonia-seizures syndrome 3; ?Paroxysmal nocturnal hemoglobinuria 2	615398; 615399	Autosomal dominant inheritance; Autosomal recessive inheritance	N/A
PIK3CA	Breast cancer, somatic; CLOVE syndrome, somatic; Colorectal cancer, somatic; Cowden syndrome 5; Gastric cancer, somatic; Hepatocellular carcinoma, somatic; Keratosis, seborrheic, somatic; Megalencephaly-capillary malformation-polymicrogyria syndrome, somatic; Nevus, epidermal, somatic; Nonsmall cell lung cancer, somatic; Ovarian cancer, somatic	182000; 602501; 612918; 613659	Autosomal dominant inheritance	adipose tissue phenotype; behavior/neurological phenotype; cardiovascular system phenotype; cellular phenotype; embryogenesis phenotype; endocrine/exocrine gland phenotype; growth/size phenotype; homeostasis/metabolism phenotype; immune system phenotype; mortality/aging; muscle phenotype; nervous system phenotype; no phenotypic analysis; reproductive system phenotype; tumorigenesis; vision/eye ph…
PIK3R2	Megalencephaly-polymicrogyria-polydactyly-hydrocephalus syndrome 1	603387	Autosomal dominant inheritance	cardiovascular system phenotype; homeostasis/metabolism phenotype; muscle phenotype; tumorigenesis
PKD1	Polycystic kidney disease, adult type I	173900	Autosomal dominant inheritance	cardiovascular system phenotype; cellular phenotype; craniofacial phenotype; digestive/alimentary phenotype; embryogenesis phenotype; endocrine/exocrine gland phenotype; growth/size phenotype; hematopoietic system phenotype; homeostasis/metabolism phenotype; immune system phenotype; integument phenotype; limbs/digits/tail phenotype; liver/biliary system phenotype; mortality/aging; muscle phenotyp…
PKD2	Polycystic kidney disease 2	613095	Autosomal dominant inheritance	cardiovascular system phenotype; cellular phenotype; digestive/alimentary phenotype; embryogenesis phenotype; endocrine/exocrine gland phenotype; growth/size phenotype; hematopoietic system phenotype; homeostasis/metabolism phenotype; immune system phenotype; liver/biliary system phenotype; mortality/aging; normal phenotype; renal/urinary system phenotype; respiratory system phenotype
PQBP1	Renpenning syndrome	309500	X-linked recessive inheritance	N/A
PRDM16	Cardiomyopathy, dilated, 1LL; Left ventricular noncompaction 8	615373	Autosomal dominant inheritance	cardiovascular system phenotype; craniofacial phenotype; digestive/alimentary phenotype; endocrine/exocrine gland phenotype; growth/size phenotype; hematopoietic system phenotype; immune system phenotype; mortality/aging; nervous system phenotype; respiratory system phenotype; skeleton phenotype; vision/eye phenotype
PTCH1	Basal cell carcinoma, somatic; Basal cell nevus syndrome; Holoprosencephaly-7	109400; 605462; 610828	Autosomal dominant inheritance	behavior/neurological phenotype; cardiovascular system phenotype; cellular phenotype; craniofacial phenotype; digestive/alimentary phenotype; embryogenesis phenotype; endocrine/exocrine gland phenotype; growth/size phenotype; hematopoietic system phenotype; immune system phenotype; integument phenotype; limbs/digits/tail phenotype; mortality/aging; muscle phenotype; nervous system phenotype; no p…
PTPN11	LEOPARD syndrome 1; Leukemia, juvenile myelomonocytic; Metachondromatosis; Noonan syndrome 1	151100; 156250; 163950; 607785	Autosomal dominant inheritance	adipose tissue phenotype; cardiovascular system phenotype; cellular phenotype; craniofacial phenotype; digestive/alimentary phenotype; embryogenesis phenotype; endocrine/exocrine gland phenotype; growth/size phenotype; hearing/vestibular/ear phenotype; hematopoietic system phenotype; homeostasis/metabolism phenotype; immune system phenotype; integument phenotype; limbs/digits/tail phenotype; live…
RAB23	Carpenter syndrome	201000	Autosomal recessive inheritance	embryogenesis phenotype; integument phenotype; limbs/digits/tail phenotype; mortality/aging; nervous system phenotype; skeleton phenotype; vision/eye phenotype
RAD51C	{Breast-ovarian cancer, familial, susceptibility to, 3}; Fanconi anemia, complementation group O	613390	Autosomal recessive inheritance	embryogenesis phenotype; endocrine/exocrine gland phenotype; growth/size phenotype; mortality/aging; reproductive system phenotype
RAF1	Cardiomyopathy, dilated, 1NN; LEOPARD syndrome 2; Noonan syndrome 5	611553; 611554; 615916	Autosomal dominant inheritance	behavior/neurological phenotype; cardiovascular system phenotype; cellular phenotype; craniofacial phenotype; embryogenesis phenotype; growth/size phenotype; hematopoietic system phenotype; homeostasis/metabolism phenotype; immune system phenotype; integument phenotype; liver/biliary system phenotype; mortality/aging; muscle phenotype; nervous system phenotype; normal phenotype; respiratory syste…
RAI1	Smith-Magenis syndrome	182290	Autosomal dominant inheritance	adipose tissue phenotype; behavior/neurological phenotype; craniofacial phenotype; growth/size phenotype; homeostasis/metabolism phenotype; limbs/digits/tail phenotype; mortality/aging; nervous system phenotype; respiratory system phenotype; skeleton phenotype
RBM10	TARP syndrome	311900	X-linked inheritance	normal phenotype
RBPJ	Adams-Oliver syndrome 3	614814	Autosomal dominant inheritance	behavior/neurological phenotype; cardiovascular system phenotype; cellular phenotype; digestive/alimentary phenotype; embryogenesis phenotype; endocrine/exocrine gland phenotype; growth/size phenotype; hematopoietic system phenotype; homeostasis/metabolism phenotype; immune system phenotype; integument phenotype; mortality/aging; muscle phenotype; nervous system phenotype; pigmentation phenotype;…
RIT1	Noonan syndrome 8	615355	Autosomal dominant inheritance	cellular phenotype
ROCK2	N/A	N/A	N/A	cardiovascular system phenotype; embryogenesis phenotype; growth/size phenotype; mortality/aging; vision/eye phenotype
ROR2	Brachydactyly, type B1; Robinow syndrome, autosomal recessive	113000; 268310	Autosomal dominant inheritance; Autosomal recessive inheritance	adipose tissue phenotype; cardiovascular system phenotype; cellular phenotype; craniofacial phenotype; digestive/alimentary phenotype; embryogenesis phenotype; endocrine/exocrine gland phenotype; growth/size phenotype; hearing/vestibular/ear phenotype; homeostasis/metabolism phenotype; limbs/digits/tail phenotype; mortality/aging; nervous system phenotype; reproductive system phenotype; respirato…
RPS19	Diamond-Blackfan anemia 1	105650	Autosomal dominant inheritance	hematopoietic system phenotype; integument phenotype; limbs/digits/tail phenotype; mortality/aging; pigmentation phenotype
RPS6KA3	Coffin-Lowry syndrome; Mental retardation, X-linked 19	300844; 303600	X-linked dominant inheritance; X-linked inheritance	adipose tissue phenotype; behavior/neurological phenotype; cardiovascular system phenotype; craniofacial phenotype; digestive/alimentary phenotype; endocrine/exocrine gland phenotype; growth/size phenotype; hearing/vestibular/ear phenotype; hematopoietic system phenotype; homeostasis/metabolism phenotype; immune system phenotype; integument phenotype; liver/biliary system phenotype; muscle phenot…
RSPH4A	Ciliary dyskinesia, primary, 11	612649	Autosomal recessive inheritance	N/A
RSPH6A	N/A	N/A	N/A	N/A
RSPH9	Ciliary dyskinesia, primary, 12	612650	Autosomal recessive inheritance	N/A
SALL1	Townes-Brocks branchiootorenal-like syndrome; Townes-Brocks syndrome	107480	Autosomal dominant inheritance	behavior/neurological phenotype; cardiovascular system phenotype; cellular phenotype; digestive/alimentary phenotype; embryogenesis phenotype; growth/size phenotype; hearing/vestibular/ear phenotype; limbs/digits/tail phenotype; mortality/aging; nervous system phenotype; normal phenotype; renal/urinary system phenotype; skeleton phenotype
SALL4	Duane-radial ray syndrome; IVIC syndrome	147750; 607323	Autosomal dominant inheritance	behavior/neurological phenotype; cardiovascular system phenotype; cellular phenotype; craniofacial phenotype; digestive/alimentary phenotype; embryogenesis phenotype; growth/size phenotype; hearing/vestibular/ear phenotype; immune system phenotype; limbs/digits/tail phenotype; mortality/aging; nervous system phenotype; renal/urinary system phenotype; reproductive system phenotype; skeleton phenot…
SETBP1	Schinzel-Giedion midface retraction syndrome	269150	Autosomal dominant inheritance	N/A
SF3B4	Acrofacial dysostosis 1, Nager type	154400	Autosomal dominant inheritance	N/A
SHOC2	Noonan-like syndrome with loose anagen hair	607721	Autosomal dominant inheritance	cardiovascular system phenotype; embryogenesis phenotype; growth/size phenotype; homeostasis/metabolism phenotype; integument phenotype; mortality/aging; normal phenotype; respiratory system phenotype
SHROOM3	N/A	N/A	N/A	craniofacial phenotype; digestive/alimentary phenotype; embryogenesis phenotype; growth/size phenotype; liver/biliary system phenotype; mortality/aging; nervous system phenotype; skeleton phenotype
SKIV2L	Trichohepatoenteric syndrome 2	614602	Autosomal recessive inheritance	mortality/aging
SLC19A2	Thiamine-responsive megaloblastic anemia syndrome	249270	Autosomal recessive inheritance	behavior/neurological phenotype; digestive/alimentary phenotype; endocrine/exocrine gland phenotype; hearing/vestibular/ear phenotype; hematopoietic system phenotype; homeostasis/metabolism phenotype; immune system phenotype; mortality/aging; nervous system phenotype; reproductive system phenotype
SLC29A3	Histiocytosis-lymphadenopathy plus syndrome	602782	Autosomal recessive inheritance	cellular phenotype; hematopoietic system phenotype; immune system phenotype; mortality/aging; tumorigenesis
SLC2A10	Arterial tortuosity syndrome	208050	Autosomal recessive inheritance	cardiovascular system phenotype; hematopoietic system phenotype; immune system phenotype; renal/urinary system phenotype; respiratory system phenotype
SMAD3	Loeys-Dietz syndrome, type 3	613795	Autosomal dominant inheritance	behavior/neurological phenotype; cardiovascular system phenotype; cellular phenotype; craniofacial phenotype; digestive/alimentary phenotype; embryogenesis phenotype; endocrine/exocrine gland phenotype; growth/size phenotype; hematopoietic system phenotype; homeostasis/metabolism phenotype; immune system phenotype; integument phenotype; limbs/digits/tail phenotype; liver/biliary system phenotype;…
SMAD4	Juvenile polyposis/hereditary hemorrhagic telangiectasia syndrome; Myhre syndrome; Pancreatic cancer, somatic; Polyposis, juvenile intestinal	139210; 175050	Autosomal dominant inheritance	behavior/neurological phenotype; cardiovascular system phenotype; cellular phenotype; digestive/alimentary phenotype; embryogenesis phenotype; endocrine/exocrine gland phenotype; growth/size phenotype; hematopoietic system phenotype; homeostasis/metabolism phenotype; immune system phenotype; integument phenotype; liver/biliary system phenotype; mortality/aging; muscle phenotype; nervous system ph…
SMAD6	Aortic valve disease 2	614823	Autosomal dominant inheritance	cardiovascular system phenotype; homeostasis/metabolism phenotype; mortality/aging; muscle phenotype
SMOC1	Microphthalmia with limb anomalies	206920	Autosomal recessive inheritance	behavior/neurological phenotype; cellular phenotype; craniofacial phenotype; digestive/alimentary phenotype; embryogenesis phenotype; growth/size phenotype; homeostasis/metabolism phenotype; integument phenotype; limbs/digits/tail phenotype; mortality/aging; nervous system phenotype; other phenotype; pigmentation phenotype; skeleton phenotype; vision/eye phenotype
SNIP1	Psychomotor retardation, epilepsy, and craniofacial dysmorphism	614501	Autosomal recessive inheritance	behavior/neurological phenotype; growth/size phenotype; homeostasis/metabolism phenotype; integument phenotype; mortality/aging; other phenotype; vision/eye phenotype
SOS1	Fibromatosis, gingival; Noonan syndrome 4	135300; 610733	Autosomal dominant inheritance	cardiovascular system phenotype; cellular phenotype; craniofacial phenotype; digestive/alimentary phenotype; embryogenesis phenotype; growth/size phenotype; hematopoietic system phenotype; homeostasis/metabolism phenotype; immune system phenotype; integument phenotype; mortality/aging; muscle phenotype; nervous system phenotype; no phenotypic analysis; skeleton phenotype; vision/eye phenotype
SOX9	Acampomelic campomelic dysplasia; Campomelic dysplasia; Campomelic dysplasia with autosomal sex reversal	114290	Autosomal dominant inheritance	behavior/neurological phenotype; cardiovascular system phenotype; cellular phenotype; craniofacial phenotype; digestive/alimentary phenotype; embryogenesis phenotype; endocrine/exocrine gland phenotype; growth/size phenotype; hearing/vestibular/ear phenotype; hematopoietic system phenotype; homeostasis/metabolism phenotype; immune system phenotype; integument phenotype; limbs/digits/tail phenotyp…
SPRED1	Legius syndrome	611431	Autosomal dominant inheritance	behavior/neurological phenotype; craniofacial phenotype; growth/size phenotype; hematopoietic system phenotype; immune system phenotype; limbs/digits/tail phenotype; nervous system phenotype; respiratory system phenotype
SRCAP	Floating-Harbor syndrome	136140	Autosomal dominant inheritance	N/A
STAMBP	Microcephaly-capillary malformation syndrome	614261	Autosomal recessive inheritance	behavior/neurological phenotype; growth/size phenotype; immune system phenotype; mortality/aging; nervous system phenotype; vision/eye phenotype
STRA6	Microphthalmia, isolated, with coloboma 8; Microphthalmia, syndromic 9	601186	Autosomal recessive inheritance	growth/size phenotype
TAB2	Congenital heart defects, nonsyndromic, 2	614980		cardiovascular system phenotype; integument phenotype; liver/biliary system phenotype; mortality/aging
TAZ	Barth syndrome	302060	X-linked recessive inheritance	N/A
TBX1	Conotruncal anomaly face syndrome; DiGeorge syndrome; Tetralogy of Fallot; Velocardiofacial syndrome	187500; 188400; 192430; 217095	Autosomal dominant inheritance; Autosomal recessive inheritance	behavior/neurological phenotype; cardiovascular system phenotype; cellular phenotype; craniofacial phenotype; digestive/alimentary phenotype; embryogenesis phenotype; endocrine/exocrine gland phenotype; growth/size phenotype; hearing/vestibular/ear phenotype; hematopoietic system phenotype; homeostasis/metabolism phenotype; immune system phenotype; integument phenotype; limbs/digits/tail phenotyp…
TBX20	Atrial septal defect 4	611363	Autosomal dominant inheritance	cardiovascular system phenotype; cellular phenotype; embryogenesis phenotype; growth/size phenotype; homeostasis/metabolism phenotype; mortality/aging; muscle phenotype; no phenotypic analysis
TBX3	Ulnar-mammary syndrome	181450	Autosomal dominant inheritance	cardiovascular system phenotype; craniofacial phenotype; digestive/alimentary phenotype; embryogenesis phenotype; endocrine/exocrine gland phenotype; growth/size phenotype; homeostasis/metabolism phenotype; integument phenotype; limbs/digits/tail phenotype; liver/biliary system phenotype; mortality/aging; normal phenotype; reproductive system phenotype; skeleton phenotype
TBX5	Holt-Oram syndrome	142900	Autosomal dominant inheritance	cardiovascular system phenotype; embryogenesis phenotype; homeostasis/metabolism phenotype; limbs/digits/tail phenotype; mortality/aging; muscle phenotype; normal phenotype; skeleton phenotype
TBX6	?Spondylocostal dysostosis 5, autosomal dominant	122600	Autosomal dominant inheritance	cardiovascular system phenotype; cellular phenotype; digestive/alimentary phenotype; embryogenesis phenotype; growth/size phenotype; limbs/digits/tail phenotype; mortality/aging; nervous system phenotype; renal/urinary system phenotype; reproductive system phenotype; skeleton phenotype
TCTN3	Joubert syndrome 18; Orofaciodigital syndrome IV	258860; 614815	Autosomal recessive inheritance	N/A
TFAP2B	Char syndrome	169100	Autosomal dominant inheritance	behavior/neurological phenotype; cardiovascular system phenotype; cellular phenotype; growth/size phenotype; homeostasis/metabolism phenotype; integument phenotype; limbs/digits/tail phenotype; mortality/aging; muscle phenotype; renal/urinary system phenotype; respiratory system phenotype
TGFB2	Loeys-Dietz syndrome, type 4	614816	Autosomal dominant inheritance	cardiovascular system phenotype; cellular phenotype; craniofacial phenotype; digestive/alimentary phenotype; embryogenesis phenotype; endocrine/exocrine gland phenotype; growth/size phenotype; hearing/vestibular/ear phenotype; homeostasis/metabolism phenotype; immune system phenotype; limbs/digits/tail phenotype; mortality/aging; muscle phenotype; nervous system phenotype; renal/urinary system ph…
TGFBR1	{Multiple self-healing squamous epithelioma, susceptiblity to}; Loeys-Dietz syndrome, type 1	132800; 609192	Autosomal dominant inheritance	cardiovascular system phenotype; cellular phenotype; embryogenesis phenotype; growth/size phenotype; hematopoietic system phenotype; homeostasis/metabolism phenotype; immune system phenotype; integument phenotype; mortality/aging; muscle phenotype; nervous system phenotype; normal phenotype; respiratory system phenotype; skeleton phenotype; tumorigenesis
TGFBR2	Colorectal cancer, hereditary nonpolyposis, type 6; Esophageal cancer, somatic; Loeys-Dietz syndrome, type 2	610168; 614331	Autosomal dominant inheritance	adipose tissue phenotype; behavior/neurological phenotype; cardiovascular system phenotype; cellular phenotype; craniofacial phenotype; digestive/alimentary phenotype; embryogenesis phenotype; endocrine/exocrine gland phenotype; growth/size phenotype; hematopoietic system phenotype; homeostasis/metabolism phenotype; immune system phenotype; liver/biliary system phenotype; mortality/aging; muscle …
TLL1	Atrial septal defect 6	613087	Autosomal dominant inheritance	cardiovascular system phenotype; homeostasis/metabolism phenotype; integument phenotype; mortality/aging
TMEM237	Joubert syndrome 14	614424	Autosomal recessive inheritance	N/A
TMEM67	{Bardet-Biedl syndrome 14, modifier of}; COACH syndrome; Joubert syndrome 6; Meckel syndrome 3; Nephronophthisis 11	216360; 607361; 610688; 613550	Autosomal recessive inheritance	cellular phenotype; embryogenesis phenotype; growth/size phenotype; mortality/aging; renal/urinary system phenotype
TNNT2	Cardiomyopathy, dilated, 1D; Cardiomyopathy, familial hypertrophic, 2; Cardiomyopathy, familial restrictive, 3; Left ventricular noncompaction 6	115195; 601494; 612422	Autosomal dominant inheritance	cardiovascular system phenotype; embryogenesis phenotype; growth/size phenotype; homeostasis/metabolism phenotype; mortality/aging; muscle phenotype; normal phenotype
TP63	ADULT syndrome; Ectrodactyly, ectodermal dysplasia, and cleft lip/palate syndrome 3; Hay-Wells syndrome; Limb-mammary syndrome; Orofacial cleft 8; Rapp-Hodgkin syndrome; Split-hand/foot malformation 4	103285; 106260; 129400; 603543; 604292; 605289	Autosomal dominant inheritance	behavior/neurological phenotype; cardiovascular system phenotype; cellular phenotype; craniofacial phenotype; digestive/alimentary phenotype; embryogenesis phenotype; endocrine/exocrine gland phenotype; growth/size phenotype; homeostasis/metabolism phenotype; immune system phenotype; integument phenotype; limbs/digits/tail phenotype; mortality/aging; muscle phenotype; normal phenotype; renal/urin…
TPM1	Cardiomyopathy, dilated, 1Y; Cardiomyopathy, familial hypertrophic, 3; Left ventricular noncompaction 9	115196; 611878	Autosomal dominant inheritance	cardiovascular system phenotype; embryogenesis phenotype; growth/size phenotype; mortality/aging; normal phenotype
TRIM32	Bardet-Biedl syndrome 11; Muscular dystrophy, limb-girdle, type 2H	254110	Autosomal recessive inheritance	behavior/neurological phenotype; growth/size phenotype; homeostasis/metabolism phenotype; muscle phenotype; nervous system phenotype; reproductive system phenotype
TRIM37	Mulibrey nanism	253250	Autosomal recessive inheritance	N/A
TSC1	Focal cortical dysplasia, Taylor balloon cell type; Lymphangioleiomyomatosis; Tuberous sclerosis-1	191100; 607341	Autosomal dominant inheritance	behavior/neurological phenotype; cardiovascular system phenotype; cellular phenotype; embryogenesis phenotype; endocrine/exocrine gland phenotype; growth/size phenotype; homeostasis/metabolism phenotype; integument phenotype; liver/biliary system phenotype; mortality/aging; muscle phenotype; nervous system phenotype; renal/urinary system phenotype; reproductive system phenotype; respiratory syste…
TSC2	Lymphangioleiomyomatosis, somatic; Tuberous sclerosis-2	613254	Autosomal dominant inheritance	behavior/neurological phenotype; cardiovascular system phenotype; cellular phenotype; embryogenesis phenotype; endocrine/exocrine gland phenotype; growth/size phenotype; hematopoietic system phenotype; homeostasis/metabolism phenotype; integument phenotype; liver/biliary system phenotype; mortality/aging; nervous system phenotype; normal phenotype; renal/urinary system phenotype; reproductive sys…
TTC21B	Nephronophthisis 12; Short-rib thoracic dysplasia 4 with or without polydactyly	613819; 613820	Autosomal recessive inheritance	craniofacial phenotype; embryogenesis phenotype; limbs/digits/tail phenotype; nervous system phenotype; skeleton phenotype
TTC37	Trichohepatoenteric syndrome 1	222470	Autosomal recessive inheritance	N/A
TTC7A	Intestinal atresia, multiple	243150	Autosomal recessive inheritance	cardiovascular system phenotype; digestive/alimentary phenotype; growth/size phenotype; hematopoietic system phenotype; homeostasis/metabolism phenotype; immune system phenotype; integument phenotype; limbs/digits/tail phenotype; liver/biliary system phenotype; mortality/aging; pigmentation phenotype; renal/urinary system phenotype; tumorigenesis
TTC8	Bardet-Biedl syndrome 8; Retinitis pigmentosa 51	613464	Autosomal recessive inheritance	cellular phenotype; craniofacial phenotype; growth/size phenotype; mortality/aging; nervous system phenotype; renal/urinary system phenotype; respiratory system phenotype; taste/olfaction phenotype; vision/eye phenotype
TWIST1	Craniosynostosis, type 1; Robinow-Sorauf syndrome; Saethre-Chotzen syndrome; Saethre-Chotzen syndrome with eyelid anomalies	101400; 123100; 180750	Autosomal dominant inheritance	behavior/neurological phenotype; cardiovascular system phenotype; cellular phenotype; craniofacial phenotype; digestive/alimentary phenotype; embryogenesis phenotype; growth/size phenotype; limbs/digits/tail phenotype; mortality/aging; muscle phenotype; nervous system phenotype; skeleton phenotype
UBE3B	Blepharophimosis-ptosis-intellectual disability syndrome	615057	Autosomal dominant inheritance; Autosomal recessive inheritance	adipose tissue phenotype; behavior/neurological phenotype; cardiovascular system phenotype; craniofacial phenotype; growth/size phenotype; homeostasis/metabolism phenotype; integument phenotype; skeleton phenotype
UBR1	Johanson-Blizzard syndrome	243800	Autosomal recessive inheritance	adipose tissue phenotype; behavior/neurological phenotype; cardiovascular system phenotype; cellular phenotype; digestive/alimentary phenotype; embryogenesis phenotype; endocrine/exocrine gland phenotype; growth/size phenotype; homeostasis/metabolism phenotype; mortality/aging; muscle phenotype; nervous system phenotype
VPS13B	Cohen syndrome	216550	Autosomal recessive inheritance	N/A
WDPCP	N/A	N/A	N/A	N/A
WNT3	Tetra-amelia, autosomal recessive	273395	Autosomal recessive inheritance	cellular phenotype; embryogenesis phenotype; growth/size phenotype; limbs/digits/tail phenotype; mortality/aging; no phenotypic analysis; normal phenotype
WNT5A	Robinow syndrome, autosomal dominant	180700	Autosomal dominant inheritance	cellular phenotype; craniofacial phenotype; digestive/alimentary phenotype; embryogenesis phenotype; growth/size phenotype; hearing/vestibular/ear phenotype; homeostasis/metabolism phenotype; limbs/digits/tail phenotype; liver/biliary system phenotype; mortality/aging; nervous system phenotype; renal/urinary system phenotype; reproductive system phenotype; respiratory system phenotype; skeleton p…
ZEB2	Mowat-Wilson syndrome	235730	Autosomal dominant inheritance	cellular phenotype; craniofacial phenotype; embryogenesis phenotype; growth/size phenotype; mortality/aging; nervous system phenotype; no phenotypic analysis; reproductive system phenotype; vision/eye phenotype
ZIC3	Congenital heart defects, nonsyndromic, 1, X-linked; Heterotaxy, visceral, 1; VACTERL association, X-linked	306955; 314390	X-linked inheritance	cardiovascular system phenotype; craniofacial phenotype; digestive/alimentary phenotype; embryogenesis phenotype; growth/size phenotype; hearing/vestibular/ear phenotype; hematopoietic system phenotype; immune system phenotype; limbs/digits/tail phenotype; liver/biliary system phenotype; mortality/aging; nervous system phenotype; reproductive system phenotype; respiratory system phenotype; skelet…
ZMPSTE24	Mandibuloacral dysplasia with type B lipodystrophy; Restrictive dermopathy, lethal	275210; 608612	Autosomal recessive inheritance	adipose tissue phenotype; behavior/neurological phenotype; cardiovascular system phenotype; cellular phenotype; craniofacial phenotype; growth/size phenotype; hematopoietic system phenotype; homeostasis/metabolism phenotype; immune system phenotype; integument phenotype; limbs/digits/tail phenotype; liver/biliary system phenotype; mortality/aging; muscle phenotype; renal/urinary system phenotype;…
ZNF469	Brittle cornea syndrome 1	229200	Autosomal recessive inheritance	N/A

## Sheet: Candidate Genes
Gene	Annotated_OMIM Entries	Annotated_OMIM_IDs	Annotated_OMIM_Inheritance_Information	Annotated_MPO_Phenotypes
MIR3186	N/A	N/A	N/A	N/A
ACTG1	Baraitser-Winter syndrome 2; Deafness, autosomal dominant 20/26	604717; 614583	Autosomal dominant inheritance	behavior/neurological phenotype; digestive/alimentary phenotype; growth/size phenotype; hearing/vestibular/ear phenotype; mortality/aging; muscle phenotype; nervous system phenotype
FSCN2	Retinitis pigmentosa 30	607921	Autosomal dominant inheritance	hearing/vestibular/ear phenotype; nervous system phenotype; vision/eye phenotype
C17orf70	N/A	N/A	N/A	N/A
NPLOC4	N/A	N/A	N/A	mortality/aging
TSPAN10	N/A	N/A	N/A	N/A
PDE6G	Retinitis pigmentosa 57	613582	Autosomal recessive inheritance	nervous system phenotype; vision/eye phenotype
OXLD1	N/A	N/A	N/A	N/A
CCDC137	N/A	N/A	N/A	mortality/aging
ARL16	N/A	N/A	N/A	N/A
HGS	N/A	N/A	N/A	behavior/neurological phenotype; cardiovascular system phenotype; cellular phenotype; digestive/alimentary phenotype; embryogenesis phenotype; growth/size phenotype; mortality/aging; nervous system phenotype; reproductive system phenotype
MIR6786	N/A	N/A	N/A	N/A
MRPL12	N/A	N/A	N/A	N/A
SLC25A10	N/A	N/A	N/A	N/A
PPP1R27	N/A	N/A	N/A	N/A
P4HB	N/A	N/A	N/A	N/A
ARHGDIA	Nephrotic syndrome, type 8	615244	Autosomal recessive inheritance	behavior/neurological phenotype; cardiovascular system phenotype; cellular phenotype; endocrine/exocrine gland phenotype; hematopoietic system phenotype; homeostasis/metabolism phenotype; immune system phenotype; mortality/aging; renal/urinary system phenotype; reproductive system phenotype
ALYREF	N/A	N/A	N/A	N/A
ANAPC11	N/A	N/A	N/A	N/A
NPB	N/A	N/A	N/A	behavior/neurological phenotype; growth/size phenotype; integument phenotype
PCYT2	N/A	N/A	N/A	homeostasis/metabolism phenotype; liver/biliary system phenotype; mortality/aging; reproductive system phenotype
SIRT7	N/A	N/A	N/A	adipose tissue phenotype; cardiovascular system phenotype; cellular phenotype; hematopoietic system phenotype; homeostasis/metabolism phenotype; immune system phenotype; integument phenotype; mortality/aging; muscle phenotype; no phenotypic analysis; pigmentation phenotype; skeleton phenotype
MAFG	N/A	N/A	N/A	behavior/neurological phenotype; cellular phenotype; growth/size phenotype; hematopoietic system phenotype; immune system phenotype; mortality/aging; muscle phenotype; nervous system phenotype
MAFG-AS1	N/A	N/A	N/A	N/A
PYCR1	Cutis laxa, autosomal recessive, type IIB; Cutis laxa, autosomal recessive, type IIIB	612940; 614438	Autosomal recessive inheritance	N/A
MYADML2	N/A	N/A	N/A	N/A
NOTUM	N/A	N/A	N/A	N/A
ASPSCR1	Alveolar soft-part sarcoma	606243		N/A
STRA13	N/A	N/A	N/A	N/A
LRRC45	N/A	N/A	N/A	N/A
RAC3	N/A	N/A	N/A	behavior/neurological phenotype; hematopoietic system phenotype; integument phenotype; mortality/aging; nervous system phenotype; tumorigenesis
DCXR	[Pentosuria]	260800	Autosomal recessive inheritance	N/A
RFNG	N/A	N/A	N/A	craniofacial phenotype; digestive/alimentary phenotype; embryogenesis phenotype; limbs/digits/tail phenotype; mortality/aging; normal phenotype; skeleton phenotype
GPS1	N/A	N/A	N/A	N/A
DUS1L	N/A	N/A	N/A	N/A
FASN	N/A	N/A	N/A	adipose tissue phenotype; behavior/neurological phenotype; endocrine/exocrine gland phenotype; growth/size phenotype; homeostasis/metabolism phenotype; liver/biliary system phenotype; mortality/aging; nervous system phenotype
CCDC57	N/A	N/A	N/A	adipose tissue phenotype; craniofacial phenotype; integument phenotype; nervous system phenotype
SLC16A3	N/A	N/A	N/A	N/A
MIR6787	N/A	N/A	N/A	N/A
CSNK1D	Advanced sleep-phase syndrome, familial, 2	615224	Autosomal dominant inheritance	behavior/neurological phenotype; growth/size phenotype; mortality/aging; no phenotypic analysis
CD7	N/A	N/A	N/A	cellular phenotype; hematopoietic system phenotype; immune system phenotype
SECTM1	N/A	N/A	N/A	N/A
TEX19	N/A	N/A	N/A	N/A
UTS2R	N/A	N/A	N/A	cardiovascular system phenotype; muscle phenotype
OGFOD3	N/A	N/A	N/A	N/A
HEXDC	N/A	N/A	N/A	N/A
C17orf62	N/A	N/A	N/A	hematopoietic system phenotype; immune system phenotype
NARF	N/A	N/A	N/A	N/A
FOXK2	N/A	N/A	N/A	N/A
WDR45B	N/A	N/A	N/A	N/A
RAB40B	N/A	N/A	N/A	N/A
FN3KRP	N/A	N/A	N/A	N/A
FN3K	N/A	N/A	N/A	cellular phenotype; homeostasis/metabolism phenotype; renal/urinary system phenotype
TBCD	N/A	N/A	N/A	N/A
ZNF750	Seborrhea-like dermatitis with psoriasiform elements	610227	Autosomal dominant inheritance	N/A
B3GNTL1	N/A	N/A	N/A	N/A
METRNL	N/A	N/A	N/A	N/A
