# Supplementary material for: De novo deletions and duplications of 17q25.3 cause susceptibility to cardiovascular malformations
Source: Orphanet J Rare Dis. 2015 Jun 14;10:75. doi: 10.1186/s13023-015-0291-0 (PMC4472615; doi:10.1186/s13023-015-0291-0)
Supplement: Additional file 2: Table S2. — Pathogenicity score (Equally_Weighted_Rank) of the genes within the 17q25.3 region, trained using a known set of over 200 genes from Table 1. [file 13023_2015_291_MOESM2_ESM.xls]

## Sheet: Sheet1
	Coefficient_Weighted_Rank	Equally_Weighted_Rank	Chromosome_Range_Strand	Mendelian_Disease_Caused_by_Variant	Haploinsufficiency_Score	Heart_Phenotype_in_MPO	Expression_tStatistic_Percentiles_Top_Tissues_vs_Bottom	GO_Percentiles_of_Enrichments_for_Training_Genes	Ranks_of_Expression_and_NetComm_Percentile_Sums	PPI_NetCom_Percentiles_to_Training_Gene_Set	PPI_Qty_Direct_Training_Gene_Interactions	PPI_Qty_Tot_Direct_Interactions	PPI_Names_of_Training_Genes_Directly_Interacted_With	PPI_Names_of_All_Genes_Directly_Interacted_With	Expression_top_tissue_Lymphoma_burkitts.Raji.	Expression_top_tissue_CardiacMyocytes	Expression_top_tissue_Heart	Expression_top_tissue_Liver	Expression_top_tissue_CD34.	Expression_bott_tissue_Ovary	Expression_bott_tissue_GlobusPallidus	Expression_bott_tissue_CiliaryGanglion	Expression_bott_tissue_OlfactoryBulb	Expression_bott_tissue_Leukemialymphoblastic.MOLT.4.	Entrez_URL	ranksFromGeomMeanOfPercentilesOfExpressionNetCommAndGOEnrichment
ACTG1	1	1	chr17:77091591-77094487(-)	1	0.939	1	0.135135	0.999682	26	0.553559	2	81	ACTB, TAB2	NFKB1, TRAF2, MLH1, ACTB, ABLIM1, MAP3K1, PRSS23, TNFRSF1B, MAP3K7, DYNLL1, MAP1A, CDH1, NFKBIA, CFL1, NFKB2, IKBKB, CHUK, TRAF1, TNFRSF1A, GSN, HSP90AB1, TRADD, RIPK2, BCAP31, CYBB, RELB, ANXA5, TMSB4Y, NFKBIB, IKBKG, PFN2, Q5JWN5, FEZ1, RBX1, RELA, DISC1, NCF1, ITGB3BP, CTNND1, SUMO4, EIF6, CAP1, MEPCE, NR3C2, VASP, NDRG1, MAP3K14, MAP3K3, REL, WASF1, DSTN, CAP2, ATF7IP, TMSB4X, LSP1, RUVBL1, P…	2383.1	11552.6	2549.4	2931.8	9389.6	3350.8	965.05	1211.3	3152.2	7988.6	http://www.genecards.org/cgi-bin/carddisp.pl?gene=ACTG1	20
ARHGDIA	4	2	chr17:77418885-77422571(-); chr17:77418885-77422079(-)	1	0.091	1	0.567568	0.669366	11	0.657445	0	39		JUP, EWSR1, FADD, CASP8, MAPK8, CDC42, RAC1, EZR, ACTL6A, FEN1, CDKN1B, RHOA, RAC2, TNFRSF1A, RHOG, BID, SET, VAV1, MSN, DHX9, FAS, RHOH, FASLG, SUMO4, TNFRSF10B, CASP10, RHOB, FUS, HNRNPAB, RHOC, HNRNPA3, IGF2BP1, RDX, SH3GL3, EIF2B1, BAF53A, NEDD4L, ST3GAL4, SIAT4C	401.4	518.3	329.95	576.1	362.65	161.75	121.65	141.25	210.1	393.25	http://www.genecards.org/cgi-bin/carddisp.pl?gene=ARHGDIA	12
FSCN2	2	3	chr17:77110011-77114632(+)	1	0.079	0	1	0.879909	2	0.858753	NA	NA	NA	NA	6.65	6.4	6.25	6.35	5.85	3.1	3.4	3.35	3.65	3.65	http://www.genecards.org/cgi-bin/carddisp.pl?gene=FSCN2	2
MAFG	3	4	chr17:77469436-77478878(-); chr17:77469436-77474737(-)	0	0.467	1	0.297297	0.915052	13	0.865532	1	15	CREBBP	CHD3, CREBBP, MAF, c-Jun, VIM, PRRX1, C7orf64, NFE2L2, NFE2, HOXD12, PAX6, BACH1, MED31, NFE2L1, GTF2A1L	9.8	9.7	8.05	8.6	88.3	4.2	5.1	4.65	12.95	4.45	http://www.genecards.org/cgi-bin/carddisp.pl?gene=MAFG	13
PDE6G	6	5	chr17:77227893-77234012(-)	1	0.16	0	0.621622	0.902826	6	0.84157	0	8		MAPK3, SRC, DNM2, GRB2, GNAO1, ADRBK1, FNBP1, TRIP10	11.65	9.05	8.85	9.35	6.35	4.65	5.65	5.05	6.5	6.6	http://www.genecards.org/cgi-bin/carddisp.pl?gene=PDE6G	6
CSNK1D	7	6	chr17:77793825-77824883(-); chr17:77793825-77824907(-)	1	0.95	0	0.486486	0.403832	19	0.493891	0	20		MDM2, p53, CTNNB1, SNCA, MCC, CCNA1, DVL1, SNAPIN, GJA1, PER1, CDK5, DVL3, PSEN2, AKAP9, PER2, PPP1R14A, BACE1, PER3, ARFGAP1, DKFZp586M1622	172.95	47.6	164.2	85.7	252.1	20.75	39.5	18.35	61.05	91.4	http://www.genecards.org/cgi-bin/carddisp.pl?gene=CSNK1D	17
RAC3	5	7	chr17:77582820-77585369(+)	0	0.928	0	0.972973	0.326612	1	0.939623	0	18		AR, RXRA, NAP1L1, RSRC1, HNF1A, NCL, NEFM, CIB1, HIVEP2, ANKRD11, CACYBP, RWDD1, NRBP1, LDHB, DDX46, CWC15, ZNF706, RBM41	8.55	7.85	7.75	8.55	7.3	4.05	4.45	4.45	4.6	4.6	http://www.genecards.org/cgi-bin/carddisp.pl?gene=RAC3	10
HGS	9	8	chr17:77261366-77279556(+)	0	0.421	1	0.243243	0.407431	14	0.838102	1	109	SMAD3	RPS27A, CLTC, TADA2A, NF2, APC, NEDD4, SMAD3, CEP55, ESRRG, MET, GFAP, DAZAP2, IL2RB, MAP3K7, SMAD2, KRT19, UBC, HAP1, HSPA8, DLG4, UBE2I, PPP1R16A, TSG101, MARK4, KRT18, EGFR, SNX1, TOM1L1, PIK3R1, LYST, STAM, EHMT2, TUBB, HNRPDL, APP, STXBP1, CCDC33, GFI1B, LDOC1, PAK1, UBA1, UBQLN4, CRMP1, MAP3K10, NEDD8, RPS3A, PFKM, STAM2, STAT1, CASK, ATP2A2, SF3B3, NMI, WNK1, USHBP1, EPS15, RSU1, DCTN2, BS…	240.9	79.7	60.45	33.5	170.65	25.55	35.15	16.45	58.25	108.55	http://www.genecards.org/cgi-bin/carddisp.pl?gene=HGS	19
SIRT7	12	9	chr17:77463106-77469350(-)	0	0.14	1	0.891892	0.564041	17	0.148183	0	8		POLR1A, HIST1H4A, HIST2H2AC, HIST2H2BE, UBTF, HIST1H3A, FLJ00163, MAGED1	7.75	6.9	7.5	7.9	9.2	3.9	4.35	4.2	4.7	5.3	http://www.genecards.org/cgi-bin/carddisp.pl?gene=SIRT7	21
ZNF750	14	10	chr17:78380598-78391220(-)	1	0.06	0	0.783784	0.830264	NA	NA	NA	NA	NA	NA	14.75	19.65	17.45	15	11.65	7.3	7.65	11.85	6.85	6.55	http://www.genecards.org/cgi-bin/carddisp.pl?gene=ZNF750	5
C17orf70	8	11	chr17:77117386-77129871(-)	0	0.125	0	0.675676	0.890336	5	0.920312	NA	NA	NA	NA	12.5	7.15	9.1	26.9	27.05	3.6	4	3.75	4.3	6.2	http://www.genecards.org/cgi-bin/carddisp.pl?gene=C17orf70	4
RFNG	10	12	chr17:77599066-77602939(-)	0	0.137	0	0.513514	0.96311	7	0.945692	NA	NA	NA	NA	9.7	4.85	4.8	37.25	7.3	2.55	2.75	2.65	3.6	3.55	http://www.genecards.org/cgi-bin/carddisp.pl?gene=RFNG	7
NPLOC4	11	13	chr17:77134356-77214543(-)	0	0.239	0	0.756757	0.961046	9	0.533696	0	8		UBC, VCP, UBL4A, SELS, UFD1L, SVIP, USP13, VCPIP1	139.45	129.45	194.75	143	129.15	62.25	59.2	34.85	58.9	99	http://www.genecards.org/cgi-bin/carddisp.pl?gene=NPLOC4	9
CD7	13	14	chr17:77866034-77868769(-)	0	0.108	0	0.837838	0.615063	4	0.766533	0	7		SNAP29, PIK3R1, LGALS1, CTSL1, PI4KA, PI4K2A, SECTM1	9.15	16.8	14.45	8.7	7.8	4.2	4.75	5	4.75	5.05	http://www.genecards.org/cgi-bin/carddisp.pl?gene=CD7	8
ASPSCR1	20	15	chr17:77528714-77568571(+)	1	NA	0	0.540541	0.27776	20	0.393868	0	1		VCP	7.2	6.35	6.5	25.3	7.5	3.3	3.7	3.6	4	4.05	http://www.genecards.org/cgi-bin/carddisp.pl?gene=ASPSCR1	24
FN3K	15	16	chr17:78286740-78302362(+)	0	0.173	0	0.945946	0.307928	3	0.727989	NA	NA	NA	NA	4.25	3.8	3.85	4.1	3.9	2.05	2.2	2.15	2.4	2.45	http://www.genecards.org/cgi-bin/carddisp.pl?gene=FN3K	14
PYCR1	22	17	chr17:77483550-77488495(-); chr17:77483550-77488424(-); chr17:77483550-77488406(-)	1	0.114	0	0.432432	0.146607	21	0.449279	NA	NA	NA	NA	363.6	123.4	85.25	86.55	86.3	44.6	53.65	47.85	66.2	116.6	http://www.genecards.org/cgi-bin/carddisp.pl?gene=PYCR1	34
P4HB	17	18	chr17:77394322-77411833(-)	0	0.498	0	0.594595	0.327458	10	0.654765	2	36	COL1A1, COL1A2	PTN, GABARAPL2, YWHAG, FN1, VHL, COL1A1, PAK2, CD2BP2, EIF4A2, TNFRSF14, PRNP, ELF3, TRIP6, EIF2S1, SOD2, FEZ1, COL1A2, ERO1LB, YWHAZ, ATG5, CD1D, TAP1, PDIA3, UBQLN1, CUL2, PACSIN1, FTSJ1, PUF60, P4HA2, TG, ERO1L, brn, HM13, CG6738-RA, COL10A1, P4HA3	1059.2	2669.25	1154.75	5899.7	1331.55	490.8	55.4	151.1	334.35	623.35	http://www.genecards.org/cgi-bin/carddisp.pl?gene=P4HB	15
SECTM1	16	19	chr17:77872188-77885210(-)	0	0.081	0	0.810811	0.722399	8	0.480571	0	1		CD7	9.9	9	18	10.1	7.95	4.55	5.1	5.8	4.8	4.4	http://www.genecards.org/cgi-bin/carddisp.pl?gene=SECTM1	11
DCXR	26	20	chr17:77587045-77588862(-)	1	0.064	0	0.459459	0.141685	25	0.244739	0	3		DMWD, GSTK1, TRAF6	191.35	16.45	639.9	17608.2	170.35	18.6	12.9	7.15	55.65	102.45	http://www.genecards.org/cgi-bin/carddisp.pl?gene=DCXR	38
MRPL12	18	21	chr17:77280804-77284961(+)	0	0.748	0	0.648649	0.401186	27	0.0141878	0	4		IKBKE, RELA, SRRM2, TMEM51	1112.35	73.75	732.6	492	82.25	21.9	24.55	14.75	25.2	65.2	http://www.genecards.org/cgi-bin/carddisp.pl?gene=MRPL12	45
FOXK2	19	22	chr17:78070882-78155772(+)	0	0.421	0	0.216216	0.967079	29	0.179869	0	3		BAP1, AMOT, IL2	74.35	16.35	24.85	19.65	34.55	8.65	7.85	8.45	14.95	52.7	http://www.genecards.org/cgi-bin/carddisp.pl?gene=FOXK2	29
SLC16A3	21	23	chr17:77779570-77790664(+); chr17:77780175-77790664(+); chr17:77783396-77790664(+); chr17:77786063-77790664(+); chr17:77786938-77790664(+)	0	0.18	0	0.324324	0.847306	24	0.407504	0	1		BSG	19.4	594.55	23.05	20.1	16.3	9.6	10.25	10.85	10.05	9.9	http://www.genecards.org/cgi-bin/carddisp.pl?gene=SLC16A3	16
GPS1	23	24	chr17:77603051-77608635(+)	0	0.226	0	0.72973	0.400074	18	0.294475	0	21		COPS6, p53, SKP1, COPS5, COPS2, CUL1, RBX1, CUL5, SKP2, DDB1, CUL3, COPS8, WDR8, CUL2, ITPK1, TBC1D17, GFER, COPS3, MALT1, CARD11, COPS7A	31.3	28.8	67.9	77.25	57.25	14.6	17.95	14.1	17.65	23.5	http://www.genecards.org/cgi-bin/carddisp.pl?gene=GPS1	18
B3GNTL1	24	25	chr17:78494955-78602975(-)	0	0.129	0	0.864865	0.390441	15	0.202018	0	1		MPP3	7.5	7.3	7.15	7.05	10.75	3.5	4.7	3.85	4.15	4.2	http://www.genecards.org/cgi-bin/carddisp.pl?gene=B3GNTL1	22
LRRC45	25	26	chr17:77574568-77582316(+)	0	0.162	0	0.027027	0.953742	30	0.346496	NA	NA	NA	NA	69.6	109.3	66.35	74.35	162.1	96.35	118.05	115	112.75	115.6	http://www.genecards.org/cgi-bin/carddisp.pl?gene=LRRC45	43
DUS1L	27	27	chr17:77609036-77616986(-)	0	0.144	0	0.378378	0.251403	16	0.670765	NA	NA	NA	NA	22.95	15.35	16.55	52.15	123.15	8.4	9.65	9.25	9.95	35.3	http://www.genecards.org/cgi-bin/carddisp.pl?gene=DUS1L	23
FASN	28	28	chr17:77629502-77649395(-)	0	0.479	0	0.0810811	0.137769	22	0.716403	0	11		EWSR1, MAP3K1, NFKB2, HSP90AB1, IKBKG, USP2, TRAPPC3, YWHAZ, NDRG1, MAP3K3, P62988	760.15	26.8	32.2	2769.9	41.45	16.35	32.25	111.6	89.55	465.65	http://www.genecards.org/cgi-bin/carddisp.pl?gene=FASN	44
UTS2R	34	29	chr17:77925489-77926659(+)	0	0.102	1	NA	0.311686	NA	NA	0	2		UTS2D, UTS2	NA	NA	NA	NA	NA	NA	NA	NA	NA	NA	http://www.genecards.org/cgi-bin/carddisp.pl?gene=UTS2R	33
PCYT2	29	30	chr17:77454068-77462645(-); chr17:77454068-77462407(-)	0	0.3	0	0.351351	0.307928	23	0.431702	0	1		JMJD5	46.8	13.9	70.35	493.85	20.9	11.9	14.65	12.5	22.35	18.35	http://www.genecards.org/cgi-bin/carddisp.pl?gene=PCYT2	26
TBCD	30	31	chr17:78303228-78494351(+)	0	0.105	0	0.108108	0.759342	28	0.395681	0	9		XRCC6, PPP2CA, SMAD9, TUBB, ARL3, IKBKG, ARL2, DEXI, TBCE	9.9	8.65	10.3	10.15	31.3	4.5	5.05	4.4	5.5	75.2	http://www.genecards.org/cgi-bin/carddisp.pl?gene=TBCD	31
NARF	31	32	chr17:78009348-78039432(+); chr17:78009828-78039432(+)	0	0.042	0	0.189189	0.126813	12	0.980689	1	1	LMNA	LMNA	154.5	68.9	94.5	62.25	292.25	21.15	40.4	27.4	42.6	246.55	http://www.genecards.org/cgi-bin/carddisp.pl?gene=NARF	35
SLC25A10	32	33	chr17:77289670-77298451(+)	0	0.152	0	0.27027	0.619985	31	0.0968708	0	9		TSC22D1, MDFI, TNFRSF14, KRTAP4-12, CLN3, BICD2, PRKAB1, RPGR, MAGED1	7.25	6.65	6.6	121.3	8	3.45	3.9	4.25	4.15	7	http://www.genecards.org/cgi-bin/carddisp.pl?gene=SLC25A10	36
NOTUM	33	34	chr17:77503672-77512347(-)	0	0.202	0	NA	0.0772203	NA	0.810909	NA	NA	NA	NA	NA	NA	NA	NA	NA	NA	NA	NA	NA	NA	http://www.genecards.org/cgi-bin/carddisp.pl?gene=NOTUM	40
ANAPC11	36	35	chr17:77441961-77451701(+); chr17:77442884-77451701(+); chr17:77443098-77451701(+)	0	0.359	0	NA	0.0797078	NA	0.596516	0	12		CDC27, CDH1, UBE2U, UBE2C, CDC20, CUL5, APC2, CDC16, ANAPC1, ANAPC2, ANAPC10, katG	NA	NA	NA	NA	NA	NA	NA	NA	NA	NA	http://www.genecards.org/cgi-bin/carddisp.pl?gene=ANAPC11	41
STRA13	35	36	chr17:77569867-77574074(-)	0	0.249	0	0.702703	0.0903461	NA	NA	1	9	FANCA	p53, FANCA, HDAC1, UBE2I, FANCG, APITD1, FANCM, SIN3A, FANCL	98.5	67.6	109.95	187.6	151.2	35.85	19.25	30.4	44.6	69.35	http://www.genecards.org/cgi-bin/carddisp.pl?gene=STRA13	37
CCDC57	37	37	chr17:77652634-77763978(-)	0	0.103	0	0.918919	NA	NA	NA	0	2		PRKCB, MEF2C	6.8	6.45	6.45	6.45	6.05	3.3	4	3.65	3.8	3.9	http://www.genecards.org/cgi-bin/carddisp.pl?gene=CCDC57	1
NPB	38	38	chr17:77453363-77454073(+)	0	NA	0	NA	0.676299	NA	0.213604	0	2		NPBWR2, NPBWR1	NA	NA	NA	NA	NA	NA	NA	NA	NA	NA	http://www.genecards.org/cgi-bin/carddisp.pl?gene=NPB	25
HEXDC	39	39	chr17:77969540-77993805(+)	0	0.126	0	NA	0.46565	NA	0.246394	0	10		PARK2, TUBB4, EEF1D, C7orf25, RILPL2, PSD, TUBB3, GLRX3, ADPRHL2, GDPD2	NA	NA	NA	NA	NA	NA	NA	NA	NA	NA	http://www.genecards.org/cgi-bin/carddisp.pl?gene=HEXDC	28
PPP1R27	40	40	chr17:77384656-77386215(-)	0	NA	0	NA	0.832645	NA	NA	NA	NA	NA	NA	NA	NA	NA	NA	NA	NA	NA	NA	NA	NA	http://www.genecards.org/cgi-bin/carddisp.pl?gene=PPP1R27	3
C17orf62	41	41	chr17:77993751-78001996(-); chr17:77993751-78000891(-); chr17:78000879-78001996(-)	0	0.08	0	0.405405	0.258706	NA	NA	0	1		ETS1	65.3	32.15	76.55	46.55	308.65	16.7	16.3	19.75	23.85	91.15	http://www.genecards.org/cgi-bin/carddisp.pl?gene=C17orf62	30
FN3KRP	42	42	chr17:78267870-78279182(+)	0	NA	0	0.162162	0.390441	NA	NA	0	1		USP43	7.45	6.75	8.8	13.15	34.8	4.6	5.05	4.8	5.95	15.7	http://www.genecards.org/cgi-bin/carddisp.pl?gene=FN3KRP	39
RAB40B	43	43	chr17:78208231-78249887(-)	0	0.082	0	0.0540541	0.35371	NA	NA	NA	NA	NA	NA	17.1	29.85	27.45	19	29.5	13	152.85	13.25	174.45	9.4	http://www.genecards.org/cgi-bin/carddisp.pl?gene=RAB40B	46
ARL16	44	44	chr17:77258628-77261359(-)	0	0.073	0	NA	0.35371	NA	NA	NA	NA	NA	NA	NA	NA	NA	NA	NA	NA	NA	NA	NA	NA	http://www.genecards.org/cgi-bin/carddisp.pl?gene=ARL16	27
CCDC137	45	45	chr17:77244165-77251341(+)	0	0.037	0	NA	NA	NA	0.311973	0	2		MPP3, ATP5J2	NA	NA	NA	NA	NA	NA	NA	NA	NA	NA	http://www.genecards.org/cgi-bin/carddisp.pl?gene=CCDC137	32
METRNL	46	46	chr17:78630855-78646011(+)	0	0.145	0	NA	0.0772203	NA	NA	NA	NA	NA	NA	NA	NA	NA	NA	NA	NA	NA	NA	NA	NA	http://www.genecards.org/cgi-bin/carddisp.pl?gene=METRNL	49
TEX19	47	47	chr17:77910411-77914941(+)	0	NA	0	NA	0.216577	NA	NA	NA	NA	NA	NA	NA	NA	NA	NA	NA	NA	NA	NA	NA	NA	http://www.genecards.org/cgi-bin/carddisp.pl?gene=TEX19	42
TSPAN10	48	48	chr17:77214601-77226190(+); chr17:77219735-77226190(+)	0	0.07	0	NA	0.0772203	NA	NA	NA	NA	NA	NA	NA	NA	NA	NA	NA	NA	NA	NA	NA	NA	http://www.genecards.org/cgi-bin/carddisp.pl?gene=TSPAN10	49
ALYREF	49	49	chr17:77439006-77442758(-)	0	NA	0	NA	0.124113	NA	NA	NA	NA	NA	NA	NA	NA	NA	NA	NA	NA	NA	NA	NA	NA	http://www.genecards.org/cgi-bin/carddisp.pl?gene=ALYREF	47
MYADML2	50	50	chr17:77490811-77498400(-)	0	NA	0	NA	0.0772203	NA	NA	NA	NA	NA	NA	NA	NA	NA	NA	NA	NA	NA	NA	NA	NA	http://www.genecards.org/cgi-bin/carddisp.pl?gene=MYADML2	49
MAFG-AS1	54	54	chr17:77478995-77481920(+)	0	NA	0	NA	NA	NA	NA	NA	NA	NA	NA	NA	NA	NA	NA	NA	NA	NA	NA	NA	NA	http://www.genecards.org/cgi-bin/carddisp.pl?gene=MAFG-AS1	54
MIR3186	54	54	chr17:77032724-77032809(-)	0	NA	0	NA	NA	NA	NA	NA	NA	NA	NA	NA	NA	NA	NA	NA	NA	NA	NA	NA	NA	http://www.genecards.org/cgi-bin/carddisp.pl?gene=MIR3186	51
MIR6786	54	54	chr17:77271191-77271304(+)	0	NA	0	NA	NA	NA	NA	NA	NA	NA	NA	NA	NA	NA	NA	NA	NA	NA	NA	NA	NA	http://www.genecards.org/cgi-bin/carddisp.pl?gene=MIR6786	53
MIR6787	54	54	chr17:77787832-77787893(+)	0	NA	0	NA	NA	NA	NA	NA	NA	NA	NA	NA	NA	NA	NA	NA	NA	NA	NA	NA	NA	http://www.genecards.org/cgi-bin/carddisp.pl?gene=MIR6787	55
OGFOD3	54	54	chr17:77940374-77969802(-)	0	NA	0	NA	NA	NA	NA	NA	NA	NA	NA	NA	NA	NA	NA	NA	NA	NA	NA	NA	NA	http://www.genecards.org/cgi-bin/carddisp.pl?gene=OGFOD3	56
OXLD1	54	54	chr17:77242470-77244023(-)	0	NA	0	NA	NA	NA	NA	NA	NA	NA	NA	NA	NA	NA	NA	NA	NA	NA	NA	NA	NA	http://www.genecards.org/cgi-bin/carddisp.pl?gene=OXLD1	52
WDR45B	54	54	chr17:78165726-78199700(-)	0	NA	0	NA	NA	NA	NA	NA	NA	NA	NA	NA	NA	NA	NA	NA	NA	NA	NA	NA	NA	http://www.genecards.org/cgi-bin/carddisp.pl?gene=WDR45B	57
