# Supplementary material for: De novo deletions and duplications of 17q25.3 cause susceptibility to cardiovascular malformations
Source: Orphanet J Rare Dis. 2015 Jun 14;10:75. doi: 10.1186/s13023-015-0291-0 (PMC4472615; doi:10.1186/s13023-015-0291-0)
Supplement: Additional file 3: Table S3. — Number of deleterious variants in genes within 17q25.3 from the ExAC dataset. [file 13023_2015_291_MOESM3_ESM.xlsx]

## Sheet: Sheet1
	ExAC data
Gene	Het LOF		Hom LOF
	splice	nonsense/frameshift
MIR3186
ACTG1	108	38	0
FSCN2	2	145	1
C17orf70	1	51	0
NPLOC4	0	6	0
TSPAN10	4	79	0
PDE6G	1	16	0
OXLD1	0	9	0
CCDC137	9	24	0
ARL16	10	13	1
HGS	31	10	0
MIR6786
MRPL12	0	5	0
SLC25A10	7	20	0
PPP1R27	4	5	0
P4HB	12	3	0
ARHGDIA	6	163	0
ALYREF	0	0	0
ANAPC11	5	126	0
NPB	0	22	0
PCYT2	3	19	0
SIRT7	3	5	0
MAFG	0	0	0
MAFG-AS1
PYCR1	48	15	0
MYADML2	0	3	0
NOTUM	0	19	0
ASPSCR1	476	303	7
STRA13	0	28	0
LRRC45	14	31	0
RAC3	2	1	0
DCXR	31	127	0
RFNG	6	8	0
GPS1	4	7	0
DUS1L	42	101	1
FASN	22	5	0
CCDC57	9	64	0
SLC16A3	615	16	12
MIR6787
CSNK1D	0	20	0
CD7	1	13	0
SECTM1	2	179	0
TEX19	0	163	1
UTS2R	0	47	0
OGFOD3	507	65	2
HEXDC	57	252	2
C17orf62	8	102	1
NARF	9	28	0
FOXK2	13	11	0
WDR45B	2	3	0
RAB40B	14	59	0
FN3KRP	18	99	2
FN3K	4	25	0
TBCD	27	84	2
ZNF750	2	4	0
B3GNTL1	75	24	0
METRNL	5	2	0
